# Supplementary material for: NKG2D blockade impairs tissue-resident memory T cell accumulation and reduces chronic lung allograft dysfunction
Source: JCI Insight. 2025 Feb 24;10(4):e184048. doi: 10.1172/jci.insight.184048 (PMC11949055; doi:10.1172/jci.insight.184048)
Supplement: Supporting data values [file jciinsight-10-184048-s092.xls]

## Sheet: Figure1C_D
	Location	Condition	rHLA- of CD3+	rHLA+ of CD3+	rLA- of CD3- CD31+	rHLA+ of CD3- CD31+
	HLN	Control	99.4 %	1.07E-3 %	96.7 %	0 %
	HLN	Control	97.2 %	5.43E-3 %	92.5 %	0.059 %
	HLN	Control	98.1 %	8.45E-3 %	93.3 %	0.24 %
	HLN	Control	99.4 %	7.96E-3 %	92.4 %	0.45 %
	HLN	Control	99.6 %	0.036 %	94.8 %	1.72 %
	HLN	Control	99.5 %	0 %	95.4 %	0.15 %
	Lung	Control	98.3 %	4.12E-3 %	94.3 %	0.095 %
	Lung	Control	97.7 %	0 %	98.3 %	0.060 %
	Lung	Control	99.1 %	0.018 %	89.2 %	1.01 %
	Lung	Control	99.9 %	0.013 %	96.3 %	0.26 %
	Lung	Control	99.6 %	0.078 %	96.6 %	0.13 %
	Lung	Control	99.7 %	0 %	89.6 %	0.16 %
	HLN	CLAD	0.062 %	97.5 %	68.5 %	1.54 %
	HLN	CLAD	0.012 %	99.3 %	72.1 %	5.64 %
	HLN	CLAD	0.067 %	97.6 %	73.7 %	2.15 %
	HLN	CLAD	3.24 %	0.912	97.8 %	0.0016
	HLN	CLAD	0.57 %	89.9 %	94.0 %	0.49 %
	Lung	CLAD	0.042 %	98.6 %	95.4 %	1.40 %
	Lung	CLAD	0 %	99.6 %	66.7 %	1.45 %
	Lung	CLAD	0.0473	92.4 %	99.2 %	0.001
	Lung	CLAD	4.59 %	92.0 %	76.8 %	1.61 %
	Lung	CLAD	0.036 %	96.7 %	93.9 %	0.25 %

## Sheet: Figure 1F
Location	Condition	CD8:CD4
HLN	Control	0.30814
HLN	Control	0.433613
HLN	Control	0.250712
HLN	Control	0.34688
HLN	Control	0.386328
HLN	Control	0.30674
Lung	Control	0.500924
Lung	Control	0.944
Lung	Control	3.43827
Lung	Control	3.4966
Lung	Control	5.21212
Lung	Control	2.07447
HLN	CLAD	0.574074
HLN	CLAD	0.28187
HLN	CLAD	0.429253
HLN	CLAD	0.375362
HLN	CLAD	0.205767
HLN	CLAD	0.611399
Lung	CLAD	1.02941
Lung	CLAD	2.68966
Lung	CLAD	0.640981
Lung	CLAD	1.83521
Lung	CLAD	1.42509
Lung	CLAD	0.369205
HLN	IPF	0.144244
HLN	IPF	0.140464
HLN	IPF	0.195369
HLN	IPF	0.137604
HLN	IPF	0.116336
HLN	IPF	0.0696347
Lung	IPF	0.341751
Lung	IPF	0.35461
Lung	IPF	1.28049
Lung	IPF	0.33792
Lung	IPF	0.279605
Lung	IPF	0.437202

## Sheet: Figure_1G
Location	Condition	FOXP3+ CD25+ of CD3+ CD4+
HLN	Control	17.9 %
HLN	Control	12.1 %
HLN	Control	9.24 %
HLN	Control	23.3 %
HLN	Control	4.84 %
HLN	Control	29.6 %
Lung	Control	3.38 %
Lung	Control	6.16 %
Lung	Control	0.80 %
Lung	Control	9.58 %
Lung	Control	18.6 %
Lung	Control	8.32 %
HLN	CLAD	3.35 %
HLN	CLAD	1.86 %
HLN	CLAD	6.88 %
HLN	CLAD	1.48 %
HLN	CLAD	14.2 %
HLN	CLAD
Lung	CLAD	3.90 %
Lung	CLAD	2.95 %
Lung	CLAD	2.69 %
Lung	CLAD	4.52 %
Lung	CLAD	9.07 %
Lung	CLAD
HLN	IPF	4.32 %
HLN	IPF	9.67 %
HLN	IPF	4.08 %
HLN	IPF	14.2 %
HLN	IPF	12.2 %
HLN	IPF	14.2 %
Lung	IPF	13.2 %
Lung	IPF	9.33 %
Lung	IPF	5.37 %
Lung	IPF	5.19 %
Lung	IPF	7.59 %
Lung	IPF	11.4 %

## Sheet: Figure1_H2L
Location	Condition	CCR7- CD45RA+ of CD3+ CD4+	CCR7+ CD45RA+ of CD3+ CD4+	CCR7+ CD45RA- of CD3+ CD4+	CCR7- CD45RA- of CD3+ CD4+	CCR7- CD45RA+ of CD3+ CD8+	CCR7+ CD45RA+ of CD3+ CD8+	CCR7+ CD45RA- of CD3+ CD8+	CCR7- CD45RA- of CD3+ CD8+
HLN	Control	1.67 %	32.2 %	45.0 %	21.2 %	25.2 %	2.52 %	7.15 %	65.1 %
HLN	Control	1.08 %	51.6 %	34.7 %	12.5 %	22.7 %	24.6 %	6.21 %	46.4 %
HLN	Control	1.32 %	24.0 %	52.0 %	22.7 %	3.29 %	36.7 %	28.4 %	31.6 %
HLN	Control	2.30 %	41.9 %	40.7 %	15.1 %	10.3 %	28.3 %	25.4 %	36.0 %
HLN	Control	1.54 %	48.7 %	39.4 %	10.3 %	19.2 %	44.3 %	6.89 %	29.7 %
HLN	Control	1.17 %	39.1 %	51.7 %	8.03 %	7.64 %	22.6 %	43.8 %	25.9 %
Lung	Control	7.05 %	2.12 %	12.9 %	77.9 %	57.5 %	2.67 %	2.90 %	37.0 %
Lung	Control	3.61 %	8.66 %	35.0 %	52.8 %	36.8 %	8.83 %	6.33 %	48.0 %
Lung	Control	1.04 %	3.04 %	28.4 %	67.5 %	22.7 %	1.62 %	4.66 %	71.0 %
Lung	Control	12.5 %	7.20 %	28.1 %	52.2 %	71.6 %	2.31 %	1.36 %	24.7 %
Lung	Control	7.77 %	10.1 %	31.2 %	50.9 %	63.1 %	5.39 %	2.90 %	28.6 %
Lung	Control	5.70 %	10.4 %	26.5 %	57.4 %	44.5 %	3.06 %	2.88 %	49.6 %
HLN	CLAD	0.77 %	6.58 %	75.5 %	17.1 %	18.1 %	3.22 %	2.54 %	76.2 %
HLN	CLAD	1.32 %	30.9 %	45.0 %	22.9 %	13.3 %	25.8 %	6.14 %	54.7 %
HLN	CLAD	1.62 %	31.6 %	55.2 %	11.6 %	18.5 %	26.8 %	11.7 %	42.9 %
HLN	CLAD	0.72 %	33.9 %	61.0 %	4.33 %	3.40 %	48.0 %	43.6 %	4.98 %
HLN	CLAD	1.40 %	16.9 %	68.5 %	13.3 %	24.7 %	19.1 %	5.27 %	51.0 %
HLN	CLAD	0.97 %	19.2 %	45.6 %	34.2 %	68.1 %	15.1 %	0.36 %	16.5 %
Lung	CLAD	7.18 %	2.82 %	51.8 %	38.2 %	42.1 %	1.63 %	3.25 %	53.0 %
Lung	CLAD	1.58 %	9.24 %	33.9 %	55.3 %	33.8 %	2.01 %	3.65 %	60.5 %
Lung	CLAD	0.87 %	7.16 %	68.3 %	23.6 %	11.0 %	16.8 %	28.8 %	43.5 %
Lung	CLAD	11.4 %	9.98 %	19.8 %	58.8 %	23.2 %	6.35 %	9.60 %	60.9 %
Lung	CLAD	4.40 %	7.46 %	49.2 %	39.0 %	14.1 %	46.8 %	28.6 %	10.5 %
Lung	CLAD	2.14 %	4.41 %	26.4 %	67.0 %	61.3 %	3.51 %	0.25 %	35.0 %
HLN	IPF	3.52 %	17.0 %	21.9 %	57.6 %	5.80 %	11.5 %	15.2 %	67.5 %
HLN	IPF	7.27 %	28.5 %	11.7 %	52.5 %	18.0 %	5.64 %	7.01 %	69.4 %
HLN	IPF	4.56 %	13.5 %	17.8 %	64.1 %	9.98 %	8.36 %	9.77 %	71.9 %
HLN	IPF	12.3 %	36.5 %	11.6 %	39.6 %	17.1 %	27.3 %	8.42 %	47.1 %
HLN	IPF	5.02 %	22.3 %	10.6 %	62.1 %	22.4 %	15.1 %	18.7 %	43.8 %
HLN	IPF	14.2 %	20.9 %	11.6 %	53.3 %	6.29 %	14.8 %	12.1 %	66.8 %
Lung	IPF	1.45 %	3.24 %	29.1 %	66.3 %	4.36 %	0.14 %	4.27 %	91.2 %
Lung	IPF	2.58 %	13.4 %	17.5 %	66.5 %	16.9 %	18.5 %	16.9 %	47.7 %
Lung	IPF	7.94 %	4.86 %	13.5 %	73.7 %	38.3 %	0.42 %	1.58 %	59.7 %
Lung	IPF	7.83 %	23.1 %	12.3 %	56.8 %	25.9 %	1.39 %	0.87 %	71.8 %
Lung	IPF	4.01 %	3.40 %	15.0 %	77.6 %	23.5 %	2.19 %	6.52 %	67.8 %
Lung	IPF	5.65 %	3.63 %	5.17 %	85.5 %	6.66 %	0.28 %	1.72 %	91.3 %

## Sheet: Fig1_N2O
Location	Condition	CD69+ of CD3+ CD4+	CD69+ of CD3+ CD8+
HLN	Control	0.914	0.935
HLN	Control	0.858	0.859
HLN	Control	0.997	0.986
HLN	Control	0.969	0.945
HLN	Control	0.951	0.911
HLN	Control	0.999	0.986
Lung	Control	0.914	0.729
Lung	Control	0.914	0.882
Lung	Control	0.996	0.966
Lung	Control	0.953	0.813
Lung	Control	0.955	0.73
Lung	Control	0.993	0.97
HLN	CLAD	0.978	0.957
HLN	CLAD	0.942	0.927
HLN	CLAD	0.998	0.988
HLN	CLAD	1	0.986
HLN	CLAD	0.745	0.788
HLN	CLAD	1	0.994
Lung	CLAD	0.908	0.823
Lung	CLAD	0.963	0.921
Lung	CLAD	0.994	0.988
Lung	CLAD	0.979	0.92
Lung	CLAD	0.684	0.81
Lung	CLAD	0.999	0.978
HLN	IPF	0.5	0.455
HLN	IPF	0.23	0.144
HLN	IPF	0.484	0.282
HLN	IPF	0.393	0.165
HLN	IPF	0.436	0.422
HLN	IPF	0.64	0.401
Lung	IPF	0.795	0.563
Lung	IPF	0.293	0.333
Lung	IPF	0.546	0.0756
Lung	IPF	0.295	0.0937
Lung	IPF	0.588	0.154
Lung	IPF	0.838	0.8

## Sheet: Fig2B
CLAD	CLAD	CLAD	CLAD	CLAD	CLAD	CLAD	CLAD	Control	Control	Control	Control	Control	Control	Control	Control
5	133	8	8	4	3	14	12	8	24	0	17	7	4	8	41
6	111	1	0	2	2	4	2	24	24	25	7	5	18	14	4
11	45	5	0	0	4	0	30	59	17	13	31	6	9	1	53
4	96	5	4	5	33	8	15	16	28	2	12	3	1	0	3
6	43	30	3	0	54	9	7	38	1	8	12	1	5	0	25
2	63	6	4	20	0	13	6	49	30	6	32	12	0	0	0
20	231	2	1	6	0	20	47	6	9	18	14	37	42	32	13
14	79	22	7	9	2	15	2	21	13	27	18	0	1	44	10
6	0	3	2	42	1	13	0	37	9	20	18	25	11	7	19
28	68	12	3	15	0	18	19	8	29	9	29	19	0	0	1
8	107	22	1	16	1	7	75	11	13	7	43	4	7	1	10
26	47	56	13	2	0	0	5	45	25	35	19	23	30	0	42
16	30	16	1	0	9	16	62	0	21	28	25	12	0	0	44
6	131	7	1	11	22	11	6	32	29	15	29	10	1	0	136
67	134	32	0	7	7	8	14	3	12	0	49	5	8	0	0
1	78	1	5	0	6	6	9	53	46	2	10	9	13	11	36
45	12	16	11	17	6	0	14	1	10	1	25	1	1	0	28
8	64	18	1	6	16	2	11	11	51	30	5	6	4	5	15
81	218	16	5	3	14	6	41	47	13	28	18	21	1	0	13
2	141	2	40	3	0	6	58	38	15	16	5	15	3	1	9
15	16	17	6	2	0	4	0	56	3	12	9	10	3	0	63
17	50	13	5	3	20	11	9	15	33	7	19	12	2	16	0
44	113	28	1	1	2	2	25	16	24	6	19	7	4	0	0
7	43	6	15	0	7	11	15	12	4	2	30	9	7	0	0
19	45	13	3	6	0	8	9	2	32	0	18	7	3	26	8
30	73	0	3	4	11	1	0	3	7	4	25	9	9	0	30
18	19	14	9	9	7	2	40	30	37	4	64	2	3	4	26
15	147	3	7	10	19	10	3	43	17	1	19	15	11	0	100
12	193	21	2	3	17	0	3	61	29	10	13	9	22	13	37
5	73	31	3	2	35	1	40	11	12	2	8	13	11	0	0
22	50	6	2	3	6	2	4	82	23	20	41	8	2	0	23
28	107	15	19	24	8	7	2	75	9	15	29	6	7	4	40
17	15	0	3	6	0	14	12	2	14	26	22	11	8	6	4
7	104	8	3	206	5	13	42	11	22	4	30	13	4	3	93
27	0	2	8	5	5	4	76	28	19	14	22	13	0	2	2
28	90	14	3	8	0	3	12	89	38	31	29	11	15	6	13
27	16	8	1	2	23	21	34	13	15	19	60	8	21	0	2
19	141	4	2	3	3	68	11	31	14	30	29	4	0	0	3
5	64	6	2	16	56	6	29	16	40	6	25	17	3	4	25
34	75	0	2	4	37	22	30	66	10	3	38	7	8	7	10
41	57	9	4	6	14	2	10	12	13	11	30	10	20	10	12
12	58	0	7	14	0	13	11	17	24	4	33	17	16	0	17
5	98	16	7	8	5	3	34	32	47	0	31	12	0	0	1
14	5	2	5	0	32	26	43	49	13	7	32	21	3	50	33
14	143	6	1	0	6	2	11	10	35	13	29	38	0	5	24
19	45	6	9	5	0	4	29	0	23	15	17	10	8	28	44
25	98	0	6	10	0	0	115	47	35	7	37	13	34	4	0
13	88	22	7	2	0	0	17	29	16	0	22	4	2	1	27
20	39	9	4	6	6	25	23	57	23	23	23	6	4	2	17
49	21	0	2	11	2	20	33	2	50	11	30	10	8	9	54
26	132	0	2	2	14	0	98	2	24	13	35	5	71	0	11
13	63	2	2	32	14	11	2	34	7	9	18	10	9	0	44
34	63	8	0	0	13	5	12	46	12	38	30	18	4	0	58
5	6	1	7	2	4	58	14	34	46	6	20	14	3	45	7
35	73	13	2	0	33	14	0	19	61	33	49	8	3	4	4
22	99	20	8	3	2	16	48	3	1	7	23	10	1	26	1
5	15	2	4	2	2	12	41	26	16	0	15	7	2	11	4
15	153	33	3	0	1	1	22	4	2	6	29	7	1	9	62
22	27	13	5	3	47	9	0	37	15	8	13	10	1	8	7
23	73	5	10	0	12	2	6	6	12	2	24	11	0	0	70
19	119	8	9	17	12	4	84	34	19	29	31	1	5	0	34
25	86	19	3	0	28	19	3	13	17	29	22	7	1	0	72
44	79	1	5	2	21	22	16	31	25	7	10	11	3	0	13
35	29	12	5	0	60	11	86	27	36	1	19	14	13	15	22
8	34	25	1	2	2	37	39	52	23	5	17	20	4	0	17
22	35	0	1	4	33	8	0	11	11	9	27	9	8	0	17
1	106	8	5	8	7	0	0	72	9	12	6	15	9	5	62
14	123	7	4	2	0	2	1	26	19	9	23	6	56	0	28
57	105	11	7	2	17	0	4	1	18	13	50	9	5	11	16
14	31	8	2	0	0	14	8	18	25	10	22	1	16	0	12
4	116	23	34	11	6	4	2	30	20	8	28	13	38	44	0
0	64	4	5	6	0	13	5	20	24	22	8	12	26	5	14
3	62	25	10	1	6	7	78	30	4	8	9	15	4	12	20
14	26	47	3	13	19	5	2	27	19	2	11	22	20	4	5
13	48	13	0	2	68	9	0	40	14	20	29	9	8	7	17
3	137	0	4	1	0	0	11	2	25	3	8	1	0	7	39
15	40	0	7	27	24	5	63	30	16	0	26	14	2	4	13
24	11	25	5	4	0	0	1	24	22	13	7	9	7	4	128
4	85	20	3	5	7	7	9	4	38	0	21	3	12	0	4
27	27	12	6	3	13	7	0	122	27	14	35	12	4	21	30
26	28	42	8	28	58	1	58	32	4	28	49	15	1	11	2
18	6	3	2	8	4	17	23	30	22	0	9	16	1	0	0
7	134	20	1	1	3	0	0	17	16	25	1	12	0	0	13
2	123	15	3	4	20	4	0	27	15	10	16	13	11	0	1
4	24	1	2	3	3	11	3	12	6	13	9	2	2	12	0
45	63	26	0	0	1	4	10	12	19	20	20	13	8	25	13
1	89	11	8	12	0	0	50	54	12	12	15	13	2	0	10
41	56	16	1	1	2	1	2	32	19	9	42	1	9	1	13
10	81	5	8	3	0	1	78	35	6	1	34	17	0	0	18
13	51	0	0	3	0	10	1	38	43	30	40	10	5	2	39
24	44	7	2	17	6	0	12	0	28	5	15	3	7	11	0
11	99	2	1	2	3	21	10	8	16	27	21	7	5	22	22
30	52	17	5	3	0	7	58	25	11	8	17	21	5	0	30
22	24	41	5	4	15	9	10	65	13	5	16	0	18	0	3
17	34	20	29	3	16	2	3	10	14	1	8	15	18	10	7
13	24	30	0	7	6	0	9	47	10	32	5	15	5	0	13
16	19	3	1	1	0	0	2	48	15	0	16	9	11	5	17
54	29	13	6	4	0	7	35	56	17	8	13	16	2	0	56
20	26	4	6	9	7	6	13	35	10	13	26	11	2	22	0
18	22	20	2	3	14	9	35	3	29	12	25	14	18	18	18
2	44	10	12	4	0	7	19	23	15	6	13	11	5	2	11
14	133	1	1	0	11	3	3	55	7	8	6	13	5	28	45
12	118	9	5	13	21	0	0	16	19	23	21	10	1	0	24
0	28	6	1	6	54	4	7	52	12	37	12	4	5	18	29
25	78	9	9	1	13	9	56	11	33	5	4	9	13	0	34
6	125	10	4	9	7	0	6	2	17	7	20	16	1	14	25
11	28	3	0	3	4	0	27	59	15	10	7	6	0	14	4
6	47	29	2	2	13	12	22	4	18	0	5	31	0	5	15
25	101	2	6	13	4	17	70	114	10	8	49	14	12	18	1
12	63	1	1	9	14	2	20	23	3	12	21	0	36	0	41
14	6	11	9	3	5	14	42	36	7	5	18	12	3	0	19
22	16	2	6	5	38	1	0	18	20	7	11	18	32	8	56
16	18	23	1	17	13	1	0	31	4	0	23	11	3	14	5
13	79	4	3	2	1	6	22	8	15	6	23	23	0	3	9
10	115	5	14	3	5	0	11	26	23	5	21	12	3	16	10
59	3	9	5	0	79	11	10	2	12	1	22	4	3	10	4
23	132	6	4	0	0	6	0	38	22	3	23	0	1	0	23
21	80	2	2	4	73	22	49	25	1	14	10	11	6	0	19
4	13	20	3	3	10	15	1	10	20	0	19	13	3	9	36
11	167	8	0	1	7	7	14	25	16	12	11	7	1	9	7
8	47	3	3	2	9	4	2	10	14	34	25	8	1	0	22
9	88	9	1	1	0	2	24	15	1	0	25	2	1	0	12
23	46	3	0	13	31	9	38	16	24	40	21	22	0	7	10
10	25	1	8	1	3	18	8	45	17	4	10	2	3	58	27
19	114	100	7	0	18	2	9	5	37	5	18	13	18	8	26
14	79	11	21	0	38	8	24	11	9	6	8	18	0	0	6
8	74	15	5	2	13	10	10	23	23	8	15	9	9	0	16
15	109	18	2	25	0	9	3	79	28	19	43	10	5	0	41
9	0	5	2	4	0	0	0	31	11	15	22	10	8	0	22
18	107	0	8	1	24	9	14	24	17	1	22	7	1	0	0
20	43	11	0	4	17	8	1	44	34	16	18	5	1	11	62
25	22	16	0	1	2	8	21	25	15	12	6	10	0	0	10
6	60	10	4	0	7	11	20	33	28	10	3	16	6	46	19
0	91	6	7	1	11	3	13	7	16	5	0	12	5	0	29
6	29	23	3	1	1	7	31	49	31	6	20	10	11	19	82
14	32	13	0	1	4	9	98	20	18	7	20	15	13	12	36
23	56	36	3	8	14	12	52	37	1	11	38	6	29	7	0
7	7	33	3	164	11	26	22	27	44	4	17	8	0	7	1
36	84	4	4	2	6	0	48	25	18	10	14	11	40	0	23
12	107	4	8	8	11	8	12	12	21	6	21	0	5	0	100
18	18	8	3	18	0	12	0	25	8	6	13	5	7	10	54
12	84	0	6	8	1	9	9	28	12	0	10	13	25	0	32
13	99	4	12	0	3	15	180	12	15	21	64	10	3	1	38
13	88	15	0	0	0	3	2	24	20	7	7	14	7	3	52
22	0	0	5	1	0	3	59	19	12	48	6	3	6	0	122
19	135	17	0	6	43	1	0	0	15	5	4	15	0	0	26
154	49	4	5	1	0	2	2	13	17	33	15	7	0	0	26
11	13	21	0	4	3	2	10	34	12	0	23	8	9	16	37
15	12	2	0	3	13	5	2	13	31	12	25	3	0	9	12
8	97	12	2	6	45	9	3	20	13	0	26	11	9	56	7
6	22	24	3	0	1	14	21	23	26	41	14	15	18	6	120
8	10	11	2	19	0	0	1	20	39	0	9	4	0	33	19
10	94	12	7	7	2	0	32	26	27	4	3	0	2	50	11
8	85	19	5	0	19	4	8	39	24	21	33	14	19	2	103
11	142	1	4	16	24	13	3	31	16	6	21	12	1	13	57
13	64	9	10	16	2	19	7	7	9	1	15	8	28	0	41
25	35	19	0	1	1	0	0	21	3	33	25	15	13	0	41
7	202	7	7	0	6	0	198	25	9	32	28	12	4	11	1
47	51	7	2	0	6	21	24	19	18	30	30	7	13	4	35
2	36	13	2	1	0	1	0	29	19	1	23	21	15	13	24
10	170	9	1	2	3	4	7	16	16	0	34	21	9	8	32
18	60	9	2	4	23	1	21	20	40	9	10	11	0	15	0
12	50	5	7	0	1	2	4	44	25	8	21	7	0	0	12
8	4	5	2	3	6	10	4	6	6	27	40	14	8	29	14
19	166	12	1	6	13	1	9	20	19	15	21	6	7	52	15
36	32	13	1	2	24	10	20	12	24	0	14	1	12	28	46
9	241	9	2	0	7	0	0	2	10	16	37	10	38	15	1
9	18	22	2	6	8	5	21	8	29	16	27	9	4	11	9
0	21	6	1	0	7	19	8	5	48	64	29	14	43	13	59
32	83	37	5	2	1	3	2	10	15	7	8	11	7	10	27
139	65	7	3	1	9	3	4	46	11	17	36	5	3	5	42
13	66	9	3	3	6	12	136	42	15	13	31	13	11	0	7
13	61	20	6	10	0	10	8	38	22	18	32	4	0	1	30
1	94	8	0	1	1	17	36	19	11	6	18	10	1	0	1
8	9	4	6	27	5	2	10	18	20	1	31	12	0	0	45
29	33	9	12	1	0	20	4	12	15	12	8	4	13	0	37
33	21	4	3	11	104	5	10	15	17	5	32	3	0	2	30
37	21	13	3	21	12	1	4	24	12	5	36	7	6	1	27
7	135	6	3	1	3	6	35	8	13	28	16	11	4	0	11
268	105	18	10	0	32	22	5	11	19	11	27	11	1	0	20
18	29	13	3	4	1	8	86	6	23	0	13	12	8	0	0
49	18	23	3	5	21	0	0	22	13	6	22	14	6	11	42
23	102	1	5	4	79	0	0	20	33	26	7	15	0	16	31
8	100	10	13	3	0	21	26	75	18	15	8	3	9	31	20
12	28	18	4	2	26	20	14	31	14	9	28	7	1	6	13
0	78	6	10	9	6	2	0	28	16	0	20	13	0	17	14
7	90	1	0	0	12	8	2	28	17	0	4	10	4	14	29
4	3	7	1	4	40	2	48	33	9	3	30	6	4	1	6
19	103	27	2	12	0	2	12	15	11	5	15	12	43	22	15
9	160	17	3	6	0	0	36	0	7	7	62	13	10	1	2
6	92	9	1	11	5	2	2	5	24	11	4	12	12	31	38
32	116	8	6	0	22	10	5	16	3	7	23	19	7	6	38
9	13	16	1	139	5	4	28	50	0	8	4	12	12	0	19
9	19	10	3	4	1	3	35	27	33	10	38	9	14	21	2
8	111	16	2	3	4	0	8	20	14	42	34	22	18	3	30
30	55	5	6	0	3	7	34	48	21	23	15	12	3	0	14
49	87	1	7	6	0	9	7	7	22	28	23	6	1	14	13
24	115	12	0	4	0	9	0	10	12	21	4	3	2	27	8
2	55	4	10	7	19	3	58	40	25	48	24	10	1	0	29
10	91	12	5	9	29	13	1	10	15	8	9	15	0	0	44
31	8	27	4	8	11	5	2	2	13	16	10		3	14	35
13	0	18	2	0	6	3	9	1	0	38	6		6	0	8
4	131	0	3	3	7	3	5	55	14	0	18		17	8	16
15	145	19	6	0	1	4	1	100	29	2	18		1	9	9
16	151	2	1	3	1	11	32	7	19	43	0		0	12	53
23	7	3	0	1	1	2	17	22	17	9	31		0	14	17
16	99	0	3	11	2	4	58	39	22	2	11		16	2	13
0	0	23	10	10	8	1	23	56	32	46	32		0	3	0
8	2	10	18	5	0	9	6	58	22	10	14		2	8	15
16	130	17	7	7	10	3	6	3	40	10	27		10	21	58
7	89	2	1	2	22	6	57	12	13	6	15		5	0	2
13	98	46	4	0	11	34	16	33	11	17	19		1	24	14
21	55	8	4	4	40	0	0	17	7	21	14		16	14	46
11	75	4	2	3	4	3	5	22	46	9	17		10	1	5
28	56	0	9	4	62	135	7	27	38	15	3		1	3	76
30	26	12	9	4	0	8	23	22	14	30	26		8	6	14
21	111	6	2	11	0	7	52	30	47	22	21		0	0	7
3	63	1	5	2	7	1	16	0	20	10	6		11	8	26
0	40	5	2	34	7	2	1	16	13	2	9		15	0	12
30	125	2	0	0	22	15	11	9	37	2	15		17	19	1
18	36	21	2	1	8	0	7	5	21	14	11		2	73	48
0	102	4	10	15	20	0	4	58	21	0	8		23	0	9
16	100	5	4	0	30	3	15	30	1	4	34		0	10	48
26	74	0	5	1	31	29	12	37	17	0	42		10	13	0
15	104	11	2	1	0	11	8	32	18	0	5		1	8	13
8	151	9	3	2	12	1	42	27	7	22	4		6	11	6
9	135	12	2	10	29	1	8	14	26	11	2		1	0	12
0	80	6	8	4	53	9	0	21	28	0	19		0	26	39
0	71	19	4	1	4	5	10	36	17	20	12		11	19	7
13	90	10	4	7	6	2	105	38	10	13	38		10	40	2
13	82	4	2	3	5	19	0	125	21	15	11		7	6	29
7	29	27	14	0	12	12	13	9	32	2	20		11	17	37
32	82	7	5	9	85	3	28	20	24	2	13		12	23	0
0	79	12	1	17	18	5	122	40	8	4	7		11	8	1
12	7	0	1	1	0	0	55	11	2	7	13		6	0	51
70	60	7	10	8	132	8	7	0	23	7	21		5	0	20
23	38	17	3	20	2	14	2	57	30	14	16		14	3	10
12	0	0	4	309	3	7	17	18	13	3	16		2	2	13
26	66	22	0	1	40	3	21	144	19	0	26		0	3	47
7	177	14	3	1	15	15	8	70	10	8	46		30	0	10
35	14	5	1	116	1	2	56	24	0	0	46		6	3	16
0	162	12	18	6	39	2	42	25	24	10	40		3	0	39
28	149	11	2	0	3	1	40	56	16	39	30		38	0	58
6	79	11	5	9	0	0	10	34	38	23	34		9	11	22
17	64	14	7	1	8	5	0	17	16	10	13		0	0	0
10	65	0	2	45	1	0	1	2	12	5	22		5	0	31
20	62	17	7	0	10	15	68	65	19	13	18		15	22	15
18	33	16	6	1	75	9	25	66	46	24	70		2	9	44
34	152	20	2	7	32	4	22	87	14	15	31		0	4	46
7	147	25	4	6	42	23	47	5	30	0	14		3	16	20
14	73	0	4	1	5	12	11	29	21	7	16		2	94	18
17	54	0	14	7	0	11	177	24	30	24	13		11	22	27
21	56	18	0	2	9	10	0	59	9	15	8		4	0	45
11	51	12	12	1	17	1	12	6	28	32	8		15	13	30
22	3	16	0	6	3	3	16	1	17	10	33		0	0	16
31	179	28	6	0	10	1	0	19	7	6	20		0	0	8
44	117	3	3	5	1	6	51	11	12	1	16		0	9	55
40	146	16	1	1	22	1	0	7	29	18	6		19	15	48
6	49	4	4	6	3	8	39	23	16	20	12		0	0	21
0	11	6	7	145	24	0	21	19	16	26	54		9	42	87
1	58	34	5	7	39	4	85	3	13	6	20		8	0	36
3	110	2	9	85	0	27	52	58	19	23	14		3	0	15
12	139	11	2	3	8	4	37	21	10	6	11		0	5	0
0	22	17	3	0	14	53	3	62	21	18	37		7	7	12
7	29	29	0	0	2	3	0	13	0	13	15		0	8	4
16	127	13	5	22	2	6	13	29		18	23		4	10	3
11	77	14	1	0	4	22	4	110		28	42		0	1	35
25	93	1	0	10	8	3	5	10		14	1		7	0	21
13	46	3	1	10	4	2	16	12		17	39		19	12	38
29	133	2	17	8	124	4	2	16		18	30		6	6	7
8	75	3	5	0	160	10	60	29		3	20		1	8	17
6	12	0	3	2	12	5	13	19		24	18		1	0	20
43	28	3	4	6	15	6	3	22		0	13		1	0	14
20	11	6	1	19	23	10	27	33		17	23		4	8	90
32	69	7	13	3	10	2	1	6		0	20		8	18	3
12	35	2	5	2	89	0	10	67		6	15		0	0	11
21	77	77	0	25	3	10	14	89		17	19		1	2	11
17	133	2	2	0	7	4	9	40		7	14		17	0	64
9	65	13	6	5	1	9	0	23		10	16		7	16	8
13	23	15	3	0	14	3	5	70		45	6		8	0	5
221	35	3	4	1	0	9	1	24		29	16		3	7	30
8	91	5	3	0	34	9	24	9		27	28		16	14	13
9	44	2	5	1	4	17	10	2		10	25		20	8	109
10	73	28	3	2	88	3	12	3		17	10		11	74	19
6	131	8	2	9	9	27	29	23		28	10		0	7	5
20	56	13	8	5	31	4	0	20		12	31		0	5	13
10	86	4	9	3	54	10	13	15		0	6		7	0	30
7	41	24	2	3	0	0	31	63		10	20		1	5	11
13	0	8	4	3	9	4	6	28		28	31		11	0	23
3	152	9	8	43	4	55	16	18		3	25		0	0	31
21	82	15	0	4	15	12	20	44		10	13		3	105	26
47	119	16	8	10	2	21	13	46		14	8		10	2	4
8	8	55	3	10	1	1	0	32		6	12		28	1	34
25	3	8	0	5	4	1	13	12		12	3		7	19	16
8	0	26	8	1	49	0	0	32		19	11		5	6	16
9	65	21	3	0	3	2	24	73		1	25		4	4	29
45	182	10	0	5	11	8	0	72		8	8		2	0	20
25	98	7	2	7	8	3	71	26		10	14		4	4	21
11	376	35	5	9	4	554	28	18		11	38		14	1	32
18	59	8	18	2	1	4	38	40		18	30		24	9	4
11	87	16	4	6	6	7	30	23		30	12		21	0	14
17	35	1	0	10	1	0	10	7		4	16		11	11	2
4	32	37	3	4	6	1	12	27		0	12		4	13	29
8	21	5	1	15	51	14	1	20		14	34		0	13	23
15	38	4	2	0	0	15	28	29		19	16		2	0	20
23	93	6	9	5	7	2	5	62		12	12		0	0	19
179	47	5	5	8	1	7	0	3		11	17		28	20	37
24	110	16	3	2	17	4	1	40		19	14		8	12	15
50	61	2	1	0	2	1	15	3		9	18		13	11	0
0	28	6	5	26	0	19	0	47		20	29		9	1	14
23	71	5	5	3	5	11	12	11		23	30		1	27	37
26	102	4	5	0	1	3	22	28		20	28		1	0	14
1	227	12	2	5	3	8	19	54		5	16		4	0	19
6	94	5	5	0	0	0	0	23		0	12		0	2	9
35	37	20	5	0	2	5	6	11		14	21		7	0	13
26	99	8	4	0	0	116	4	19		8	5		1	7	21
18	101	6	1	0	36	10	16	34		19	24		13	0	79
2	20	0	5	2	31	2	8	18		7	57		2	7	1
20	57	16	3	32	10	16	13	7		21	8		51	17	0
15	56	4	9	5	6	9	16	53		10	30		0	0	7
7	6	12	10	6	4	2	6	26		9	22		6	0	44
5	163	23	0	2	0	20	2	29		8	44		6	63	40
19	55	12	0	52	1	24	20	30		13	25		4	5	43
15	47	15	8	4	98	14	8	17		0	6		0	13	0
27	19	3	2	0	12	5	17	8		11	25		4	0	35
9	69	17	4	187	27	12	0	43		34	3		27	6	28
4	100	11	0	4	13	1	57	13		12	39		6	10	20
22	133	6	0	4	5	0	7	51		17	17		1	25	13
32	4	0	7	3	2	4	0	27		8	40		13	2	31
14	50	40	7	1	16	2	30	44		17	30		8	4	26
2	33	29	3	0	1	8	2	12		6	17		0	0	35
36	47	9	2	14	0	14	48	46		1	44		23	12	7
19	127	36	3	6	3	40	0	21		5	41		13	4	0
4	17	6	5	0	24	3	16	36		2	34		11	42	7
3	134	15	4	11	0	8	2	40		15	33		3	0	19
3	13	9	0	3	7	3	28	18		3	19		37	6	23
24	108	10	19	0	6	6	11	11		2	12		21	0	11
19	78	4	8	7	0	15	42	30		29	4		64	1	0
12	66	22	1	0	53	16	8	4		14	64		11	4	9
15	41	12	9	0	0	3	2	26		11	5		19	8	24
17	117	2	2	10	6	5	1	78		23	30		7	0	11
7	135	1	2	7	9	9	7	100		3	2		3	5	6
0	53	50	1	2	22	0	4	19		13	26		1	1	1
7	89	13	0	5	27	2	1	29		8	25		7	0	17
13	17	15	8	8	28	1	4	9		16	25		2	6	87
13	31	13	6	0	20	12	94	12		23	5		7	5	33
25	37	0	1	3	29	1	0	31		12	13		36	13	10
9	50	2	5	5	37	20	20	14		22	30		7	0	13
14	0	14	9	3	2	12	0	6		34	9		3	11	0
4	13	0	6	19	4	0	76	12		7	18		14	12	74
28	9	17	5	11	12	5	46	19		0	14		1	1	31
7	136	9	0	1	0	1	18	44		0	33		6	4	9
54	9	0	1	2	21	27	150	17		35	6		17	0	2
7	144	7	0	37	9	4	2	8		15	17		6	15	29
14	35	0	0	0	12	5	3	42		20	18		2	5	26
4	79	24	1	4	20	0	7	44		0	25		23	0	47
20	111	0	4	2	9	3	0	61		8	21		0	3	94
9	123	18	8	0	0	10	12	11		8	12		13	3	2
4	19	11	0	1	96	6	2	41		33	9		2	18	10
15	2	11	4	6	120	9	0	87		3	7		15	5	29
28	54	13	8	2	9	24	7	19		11	16		6	6	15
9	220	13	4	0	0	4	78	57		16	16		5	19	10
10	74	11	4	11	22	25	22	19		27	45		7	75	4
19	20	19	2	6	9	0	44	14		0	16		2	13	19
226	89	56	4	3	13	1	43	21		0	23		4	35	51
1	86	4	2	7	18	3	4	33		4	33		3	12	15
17	65	17	0	0	0	17	40	14		5	25		10	15	5
29	138	19	1	190	1	4	2	1		9	18		9	0	1
5	15	43	0	0	4	2	10	12		4	4		41	2	39
11	78	6	2	14	13	0	10	10		12	21		0	12	0
12	24	9	9	1	11	17	154	52		9	23		8	8	16
7	77	25	0	0	7	4	16	8		23	31		10	0	0
5	147	11	4	2	4	0	0	42		4	26		0	0	0
4	154	11	19	49	1	9	5	35		17	26		2	22	46
6	60	0	7	14	5	12	23	42		2	10		6	23	13
4	158	16	3	10	8	6	130	13		0	45		4	0	25
21	44	1	3	14	0	7	2	7		14	54		0	0	38
13	203	6	7	2	0	17	10	9		17	11		12	0	64
8	73	0	3	8	5	5	72	29		8	12		7	155	12
27	66	3	7	161	6	8	10	28		6	38		11	5	6
32	94	8	6	2	15	9	49	2		13	23		10	2	7
65	227	2	3	4	95	1	47	10		34	14		9	28	11
10	30	10	5	8	1	3	1	35		11	39		15	27	18
10	128	1	1	3	6	20	9	55		26	16		12	9	20
22	6	9	1	15	4	3	53	36		12	35		8	5	39
54	34	18	5	2	0	0	13	22		40	40		2	5	12
17	74	2	6	6	12	19	0	7		18	38		11	33	19
31	125	8	6	3	21	0	21	15		0	15		0	0	20
16	31	6	3	3	17	1	0	26		26	16		6	3	38
10	58	0	4	1	0	1	19	9		16	31		14	0	11
34	21	5	3	7	1	8	21	30		9	11		19	0	34
16	41	1	2	7	0	19	1	24		9	35		13	70	14
7	61	5	4	5	76	11	39	0		0	20		7	21	8
0	72	16	2	5	0	18	2	69		9	7		4	9	54
16	3	24	0	10	5	14	18	4		10	14		18	29	53
11	50	4	5	5	3	4	45	38		7	16		34	0	23
15	85	43	0	2	10	11	0	54		13	6		8	6	7
33	76	7	2	0	19	4	6	34		21	4		11	39	35
8	105	7	1	0	10	14	5	28		36	37		3	0	0
15	105	0	4	2	17	7	1	42		13	9		16	6	29
0	10	13	7	43	17	2	13	24		5	21		3	11	5
6	122	17	3	11	23	7	16	4		63	13		15	0	19
48	48	0	5	145	12	23	8	27		0	32		15	20	4
6	125	9	7	4	4	8	21	13		4	1		8	42	51
0	135	16	0	5	9	1	18	20		7	26		2	7	23
23	44	46	2	0	6	7	3	12		13	25		6	30	6
12	96	12	0	12	26	7	33	61		11	15		13	0	7
11	35	4	8	19	5	1	6	35		8	32		1	8	22
19	85	0	4	0	27	10	16	0		22	21		2	0	23
37	24	6	0	0	5	5	9	20		49	2		0	0	22
17	44	22	0	5	0	10	3	10		6	30		10	72	0
65	70	25	3	1	3	15	4	16		25	34		3	13	24
4	34	5	2	7	15	33	21	18		1	19		0	0	0
30	129	27	9	159	6	9	53	13		23	26		5	27	0
10	112	5	3	2	2	0	0	6		8	40		7	8	18
13	115	9	8	0	7	1	3	79		17	12		0	8	59
14	50	21	0	6	19	12	7	26		30	26		12	0	38
0	105	65	0	2	3	21	13	17		38	3		2	10	28
19	50	11	8	3	0	6	19	68		0	26		6	0	43
16	94	8	1	0	1	0	12	74		20	36		0	6	51
22	143	17	5	5	63	0	0	26		6	30		1	0	16
46	42	4	5	3	75	1	23	59		4	23		1	0	0
8	57	13	4	2	35	1	76	31		5	22		5	5	0
18	72	18	2	1	11	3	8	62		18	12		7	20	4
7	65	1	2	4	5	7	4	34		3	41		5	3	92
28	147	83	5	5	36	16	22	25		1	10		0	10	25
6	42	16	4	5	0	9	149	17		13	27		11	9	4
14	9	1	1	2	18	0	19	49		55	12		2	3	29
0	4	4	12	21	12	3	5	35		10	28		4	19	27
19	35	11	0	2	4	12	4	0		8	48		13	4	6
6	78	10	3	0	3	5	27	168		13	6		2	10	15
37	75	33	1	2	2	9	12	17		14	28		1	9	6
29	139	5	1	0	7	3	52	21		15	23		0	10	45
17	19	29	13	8	0	4	33	8		8	21		7	13	149
23	70	2	15	1	0	0	32	46		12	12		0	10	49
15	47	4	0	5	3	2	18	20		54	23		4	10	59
23	112	20	10	6	36	1	2	20		17	12		13	0	78
10	127	9	8	5	0	6	30	9		5	27		20	9	30
15	7	9	3	0	3	5	19	38		14	11		33	14	14
12	95	2	12	113	4	16	55	3		9	16		0	10	20
13	108	6	12	1	3	0	24	36		5	38		6	8	3
29	100	5	1	345	0	5	14	10		18	20		0	21	23
14	98	2	3	1	8	4	4	5		8	24		5	29	17
6	28	24	0	8	2	28	7	60		0	28		7	0	32
38	22	10	1	1	12	2	13	56		8	17		6	19	39
22	152	10	5	17	5	8	1	19		3	32		14	0	15
23	71	1	6	0	0	4	0	30		0	23		1	7	17
7	155	8	8	2	0	10	24	0		0	28		17	19	0
12	28	0	1	6	25	1	0	33		25	40		2	15	15
25	95	20	0	9	1	7	26	13		8	35		11	8	28
21	46	20	1	9	22	6	0	34		14	11		3	0	70
0	47	16	7	1	0	14	34	15		13	17		2	64	28
14	69	0	5	48	9	17	146	11		5	21		5	8	31
42	84	10	7	1	6	6	3	30		17	21		0	7	0
7	61	15	6	19	3	1	6	62		28	7		0	1	0
32	107	1	4	0	4	4	20	20		20	24		2	0	40
6	286	0	7	55	9	8	18	18		23	38		0	20	5
24	112	10	2	29	18	9	8	12		6	27		10	8	47
16	120	15	0	0	2	12	102	11		11	16		2	9	20
1	132	5	8	5	3	2	6	27		35	23		13	0	4
27	113	7	10	23	8	5	10	27		13	27		6	11	9
9	206	8	0	7	5	3	2	30		0	26		0	0	12
4	53	8	3	0	14	2	1	31		5	15		7	2	71
15	138	9	10	3	11	0	3	29		7	30		18	0	14
14	169	2	3	0	39	0	4	2		22	9		0	9
12	49	5	2	6	4	10	2	10		31	38		0	22
88	8	4	3	11	120	5	26	10		1	28		7	2
4	82	10	3	8	75	23	0	1		14	16		4	23
31	122	3	1	2	9	9	13	11		16	50		8	0
23	89	17	2	1	22	1	91	28		10	37		1	7
31	230	4	6	2	0	8	28	18		6	8		0	11
5	61	38	1	9	0	9	2	13		1	22		0	14
11	107	5	8	8	14	8	14	0		10	17		22	20
24	106	12	10	16	0	9	10	20		9	30		0	1
19	105	0	6	5	0	0	54	74		27	32		2	0
431	0	46	3	3	65	7	23	32		9	26		0	0
8	19	4	17	0	10	4	3	13		21	14		0	1
21	14	14	3	4	5	0	0	26		29	11		0	6
39	129	15	2	17	0	4	1	5		4	17		9	0
4	88	14	0	4	15	13	2	15		2	58		2	1
25	30		9	16	1	2	1	28		5			7	0
14	90		1	4	0	15	119	11		30			9	0
6	97		30	2	1	4	29	52		12			0	7
10	70		6	0	125	0	125	23		8			3	20
174	33		3	239	13	0	2	8		5			3	19
128	59		7	10	0	5	24	31		16			13	0
41	84		3	9	70	10	12	15		7			18	10
13	5		4	0	5	0	3	16		10			0	0
20	115		6	3	2	3	5	38		5			8	0
4	75		2	4	3	7	22	20		4			10	13
10	10		6	0	0	0	3	45		0			0	5
18	80		1	6	16	14	13	43		24			0	11
21	126		1	7	20	30	63	2		5			0	4
16	43		1	1	8	15	0	16		6			1	0
17	111		10	7	6	3	68	3		14			2	5
15	110		1	1	5	5	11	17		1			3	24
12	92		4	20	13	27	4	17		2			1	0
13	74		3	5	0	4	52	24		8			6	2
37	85		2	1	0	8	23	20		20			0	8
31	12		7	0	0	32	15	35		16			3	0
5	38		1	7	41	1	65	37		29			9	2
20	32		4	0	0	9	25	38		15			8	0
12	1		9	0	59	14	10	74		8			5
2	24		4	1	155	31	8	35		13			11
24	130		2	0	4	69	2	27		0			9
1	0		2	8	9	5	46	37		9			0
14	97		7	0	12	9	10	3		18			7
10	109		3	4	6	0	9	18		1			20
24	6		0	1	9	9	5	13		34			12
17	129		13	11	197	1	6	68		3			1
0	40		14	7	17	42	36	26		6			4
32	80		0	6	0	7	21	13		18			12
36	21		5	8	0	0	12	30		10			0
17	87		4	5	6	0	3	7		6			18
4	58		3	1	0	2	2	11		1			8
0	23		5	0	12	19	11	25		0			53
4	25		11	4	11	7	0	36		24			8
3	92		0	1	134	12	0	24		31			8
13	62		3	1	5	4	0	13		22			2
7	24		3	5	68	4	4	15		0			17
11	45		1	2	0	5	0	34		2			6
27	147		3	6	3	9	0	78		3			1
9	50		2	9	35	2	0	60		23			35
12	1		3	1	12	7	84	26		17			3
217	0		4	4	17	12	14	7		0			68
12	35		15	0	11	6	14	26		23			9
4	0		3	0	4	2	0	16		13			52
7	0		0	8	1	0	0	4		29			0
23	14		3	4	0	7	17	23		11			10
20	102		1	2	0	26	13	8		34			2
5	0		10	2	22	21	24	11		7			3
1	0		7	1	6	36	14	4		14			6
13	167		4	7	7	1	60	8		9			2
24	0		3	3	6	4	60	18		24			0
5	63		0	13	35	31	3	51		15			1
14	39		9	8	3	2	20	131		10			12
26	0		4	2	7	5	8	24		11			6
5	0		1	8	5	8	5	12		24			16
22	130		3	0	3	42	3	27		15			6
18	0		11	5	15	6	0	30		5			63
5	16		0	1	17	9	27	40		28			1
11	0		7	3	0	3	18	38		7			0
9	1		3	4	4	3	6	28		14			16
13	74		1	0	11	6	92	1		18			23
101	151		0	0	3	5	26	34		34			13
44	0		2	6	13	19	36	29		0			14
12	140		1	2	16	6	25	30		21			0
7	0		6	3	1	7	3	31		1			0
11	0		3	17	7	18	17	23		7			6
15	117		5	5	7	5	41	118		7			4
15	0		0	1	42	9		0		19			0
33	22		1	13	29	23		40		28			4
10	0		2	0	5	5		57		3			8
13	101		6	5	22	0		28		14			7
41	0		7	7	29	8		23		32			9
4	0		6	4	3	36		15		21			6
11	0		8	0	4	0		20		8			0
13	0		4	1	0	2		18		25			19
12	59		0	43	6	0		0		10			23
23	127		3	30	34	1		0		25			3
3	0		4	8	37	5		18		9			27
8	0		4	5	9	0		45		31			13
4	8		12	6	5	5		22		33			0
7	0		0	8	0	0		26		21			11
9	0		2	1	0	12		27		3			2
19	76		1	0	1	0		0		5			4
9	0		0	16	5	5		20		9			1
2	63		4	5	1	6		98		6			0
7	29		1	3	0	2		16		13			3
25	63		5	3	10	3		10		0			3
10	10		0	2	14	7		22		10			1
11	82		2	1	3	1		23		11			40
2	93		1	1	0	9		14		1			9
3	117		1	3	3	71		0		13			4
6	49		4	1	5	3		28		6			4
115	133		6	5	0	1		5		18			6
22	0		2	3	1	18		46		4			2
0	78		3	10	18	4		15		2			0
5	41		2	4	10	14		8		10			14
25	26		7	3	5	1		17		8			4
10	0		0	3	0	7		4		10			8
28	0		7	1	15	13		27		13			3
31	0		3	0	2	7		8		12			7
24	23		15	0	0	0		37		5			0
21	0		3	1	7	6		16		18			0
3	0		1	9	5	4		33		4			5
21	0		4	4	0	0		0		24			8
11	82		4	1	3	14				2			4
14	9		7	1	2	4				5			13
31	0		5	2	32	11				18			3
2	0		3	9	29	12				8			3
18	0		5	5	6	12				3			16
11	0		1	1	15	3				5			5
1	0		11	3	7	7				4			20
26	0		4	9	17	4				10			19
0	32		0	3	2	4				29			7
19	77		5	1	28	9				5			19
25	81		4	0	0	6				5			0
18	40		10	2	6	5				32			4
11	125		2	0	1	3				2			26
7	62		0	11	0	3				7			5
11	109		4	5	12	3				0			2
49	122		3	3	0	2				14			8
0	126		1	51	44	6				18			3
32	53		6	5	13	3				0			0
7	81		5	2	16	5				0			7
0	92		5	7	3	4				0			8
17	38		3	3	45	25				0			21
15	85		0	5	0	0				0			1
43	0		1	1	2	0				3			2
24	37		3	1	11	6				0			8
4	0		3	0	3	22				0			7
18	21		2	1	32	4				0			0
24	294		1	5	4	3				0			0
35	81		5	0	15	13				0			3
0	127		7	8	21	0				15			7
16	29		2	4	16	5				14			9
7	82		0	27	5	0				9			5
16	93		3	21	26	5				5			6
21	93		1	5	2	6				1			1
21	94		6	9	2	1				10			13
13	65		1	13	6	18				2			3
9	22		9	1	9	11				15			11
42	27		1	205	0	13				5			27
20	0		0	8	4	10				9			9
37	64		3	0	1	10				25			13
23	0		0	3	0	10				16			8
13	79		4	4	2	5				9			0
16	58		4	1	7	0				7			6
13	66		1	1	19	1				21			8
18	68		4	5	2	13				10			8
42	0		12	1	14	1				2			19
20	168		7	1	9	0				17			0
2	86		5	6	8	6				4			0
293	67		3	0	4	3				0			1
21	141		13	9	15	0				12			1
16	7		4	4	4	13				47			19
9	0		2	10	0	0				7			14
14	86		2	0	7	3				16			0
9	78		10	14	44	9				0			0
26	116		4	6	0	5				37			0
7	119		17	0	1	21				16			5
6	46		11	19	5	7				0			20
1	11		11	6	43	2				4			14
54	104		15	6	14	11				0			2
8	88		3	0	24	1				35			0
0	150		3	1	2	1				26			8
8	71		3	11	22	7				20			21
22	93		0	8	0	2				12			1
14	116		2	7	0	23				0			3
17	90		0	2	12	11				1			17
14	231		1	11	12	3				16			40
20	0		4	17	36	0				0			9
5	2		4	1	29	9				0			28
4	101		2	1	101	9				11			0
20	60		4	4	11	3				11			1
21	73		0	70	0	7				9			1
0	20		2	1	3	5				4			0
9	78		9	0	5	2				5			4
21	48		3	3	5	0				21			5
8	130		20	0	3	14				5			3
18	101		0	2	0	0				15			6
5	4		6	2	0	11				0			1
5	21		4	11	1	15							4
14	0		6	3	2	11							2
6	94		6	1	14	4							2
63	59		7	0	0	1							3
17	52		7	7	3	17							4
0	26		0	0	44	6							5
7	97		4	3	47	8							16
28	58		4	7	3	0							0
11	105		3	7	5	6							1
11	31		7	8	0	12							7
0	120		11	4	5	2							10
14	233		6	43	1	1							37
15	66		13	33	0	17							1
8	31		0	196	22	3							2
25	111		3	0	0	10							0
14	63		3	0	10	7							6
13	0		2	5	6	1							7
17	61		5	6	18	7							1
5	83		9	0	5	1							0
9	38		1	3	21	2							0
10	0		0	82	1	56							2
12	32		2	5	8	0							11
4	129		4	2	11	0							6
66	89		6	0	0	7							0
14	49		2	3	1	8							8
12	14		2	3	0	13							4
10	27		6	1	0	4							9
19	133		2	1	21	6							17
1	76		6	7	7	7							25
60	47		7	5	5	0							3
7	1		2	4	47	7							8
0	76		1	4	2	79							39
0	109		2	20	3	4							0
8	19		1	2	3	0							0
7	59		3	16	11	24							10
11	0		3	3	4	19							9
30	36		2	2	0	1							14
0	40		4	3	1	1							7
11	0		3	0	5	0							4
1	14		3	1	5	2							5
17	0		0	4	24	7							9
16	37		1	9	5	17							3
7	30		12	4	8	0							1
6	93		0	7	58								3
20	9		3	1	99								10
15	141		1	5	10								3
20	104		3	1	3								1
16	16		6	3	6								0
22	258		6	9	6								5
16	103		7	2	1								6
21	28		6	1	14								11
9	107		17	5	124								0
0	221		9	1	9								16
30	55		9	3	0								1
6	207		6	24	0								40
20	15		3	0	3								0
4	47		1	0	8								21
3	27		1	24	0								0
8	64		2	6	9								1
1	32		2	8	1								9
7	13		1	1	1								16
5	33		6	3	1								18
8	0		2	5	0								2
28	140		2	8	0								3
22	9		2	14	23								1
33	125		11	27	32								3
17	130		5	8	0								8
7	161		0	4	6								7
3	215		1	4	0								0
11	32		5	6	0								0
12	67		1	3	48								49
3	14		18	0	21								12
14	58		4	6	1								2
0	0		6	125	3								8
13	135		3	74	39								16
9	84		6	3	1								5
3	102		2	69	2								7
40	62		6	2	1								0
21	44		10	3	21								27
39	192		0	2	0								15
10	101		5	4	2								4
0	47		2	7	10								5
28	0		7	2	8								23
9	76		3	0	38								12
14	65		3	3	75								0
28	73		5	0	19								5
25	116		5	2	0								5
16	21		1	5	39								1
16	61		1	0	1								6
23	180		12	9	7								39
16	32		2	4	0								0
3	66		1	5	3								5
18	105		3	5	5								5
31	117		4	7	0								0
16	205		4	0									9
19	41		0	5									10
10	54		9	5									3
6	113		7	54									6
6	76		13	2									0
8	146		13	0									3
15	28		3	15									8
18	120		3	13									7
13	29		0	0									10
4	42		0	0									5
5	58		5	1									1
27	61		0	0									1
23	71		4	2									7
7	24		0	1									7
12	1		10	4									28
17	49		16	1									12
47	74		1	20									1
15	62		0	0									45
13			4	0									16
18			10	4									3
31			2	2									15
26			7	1									6
0			3	0									18
15			4	44									71
10			6	0									2
27			6	11									10
8			6	1									1
35			21	4									3
16			1	0									3
18			2	17									9
5			8	0									2
14			6	3									20
21			5	8									1
13			1	0									1
13			1	2									63
9			12	1									2
37			2	0									2
10			3	5									8
0			1	2									0
36			0	25									6
41			6	9									7
27			6	2									4
22			2	9
15			2	0
1			4	3
7			0	0
			3
			0
			1
			14
			3
			6
			6
			5
			8
			1
			5
			5
			11
			4
			8
			0
			0
			12
			7
			4
			1
			3
			5
			1
			4
			1
			6
			5
			8
			2
			0
			3
			6
			0
			0
			2
			1
			2
			8
			11
			2
			2
			0
			2
			1
			27
			3
			1
			4
			1
			1
			20
			4
			0
			4
			1
			11
			5
			8
			0
			0
			6
			1
			1
			0
			4
			4
			3
			1
			4
			5
			0
			13
			2
			3
			3
			0
			6
			3
			3
			0
			5
			7
			12
			0
			1
			4
			8
			2
			3
			3
			2
			7
			5
			0
			2
			2
			0
			3
			9
			4
			4
			5
			4
			4
			3
			8
			0
			1
			4
			9
			1
			4
			3
			4
			0
			7
			4
			6
			8
			4
			3
			9
			0
			4
			4
			3
			5
			2
			0
			6
			11
			14
			7
			11
			8
			15
			8
			1
			4
			7
			1
			8
			8
			5
			2
			26
			6
			3
			3
			0
			6
			12
			1
			4
			16
			5
			6
			11
			10
			5
			9
			8
			0
			4
			0
			2
			8
			1
			0
			2
			6
			6
			4
			1
			13
			0
			1
			0
			1
			2
			2
			3
			7
			1
			0
			0
			9
			0
			5
			2
			7
			15
			0
			3
			4
			5
			17
			7
			3
			2
			0
			18
			3
			16
			0
			2
			4
			2
			5
			4
			0
			3
			0
			3
			2
			9
			2
			2
			1
			3
			13
			8
			1
			1
			7
			4
			8
			6
			4
			9
			9
			0
			5
			3
			3
			0
			1
			5
			3
			3
			3
			4
			6
			5
			2
			7
			0
			6
			3
			2
			12
			4
			0
			1
			0
			5
			7
			6
			3
			7
			8
			17
			0
			1
			11
			2
			0
			1
			2
			2
			3
			2
			4
			5
			1
			1
			2
			3
			2
			2
			1
			9
			3
			4
			0
			0
			3
			0
			6
			4
			5
			4
			2
			8
			1
			2
			4
			5
			0
			2
			5
			2
			1
			7
			2
			0
			4
			5
			5
			3
			1
			4
			5
			0
			6
			10
			2
			2
			16
			3
			1
			9
			3
			4
			6
			7
			1
			3
			3
			3
			2
			3
			2
			1
			1
			5
			0
			7
			1
			3
			5
			13
			0
			3
			1
			5

## Sheet: Fig2C
CLAD_19_16	CLAD_20_29	CLAD_20_45	CLAD_20_47	CLAD_21_10	CLAD_22_98	CLAD_22_125	CLAD_23_92	Con_20_05	Con_20_60	Con_21_39	Con_21_41	Con_22_54	Con_23_15	Con_23_66	Con_23_82
10	41	0	16	5	15	0	10	164	19	0	23	31	7	0	1
20	36	0	0	2	8	0	1	192	22	93	6	7	126	0	0
1	18	0	213	0	4	0	15	90	13	37	25	39	7	0	10
1	34	0	9	7	11	21	3	345	26	109	25	31	0	0	1
10	31	72	13	1	4	0	9	114	0	38	25	0	8	0	2
0	32	13	17	116	0	15	16	13	13	17	20	76	0	0	0
5	234	0	0	6	0	13	19	11	11	113	62	299	11	0	21
13	85	16	34	10	8	36	10	353	24	46	14	18	4	0	0
2	0	0	16	30	6	15	0	176	7	57	12	213	4	0	7
14	41	8	24	24	0	1	9	67	22	16	24	68	0	0	0
1	36	35	0	11	9	58	45	170	58	64	24	28	7	0	1
5	85	23	158	2	0	0	10	400	24	72	32	62	3	0	26
5	47	7	0	1	9	3	22	5	111	69	24	30	0	0	1
1	75	9	1	4	11	0	9	102	10	18	25	32	1	0	28
6	55	72	0	2	9	46	3	7	10	0	76	47	2	0	0
1	79	1	36	1	5	1	12	7	27	15	18	38	16	0	7
16	7	15	3	26	15	0	4	0	11	2	16	8	0	0	4
13	60	15	0	3	12	0	9	3	37	52	31	18	4	0	7
13	131	15	1	7	10	40	11	19	5	99	5	68	8	0	0
0	42	4	30	11	2	0	13	84	52	62	10	40	4	0	2
2	12	13	3	0	0	2	0	25	0	36	14	131	1	0	16
0	54	15	1	0	23	40	9	20	32	6	23	55	8	0	0
19	63	20	5	1	14	1	21	31	25	46	32	105	4	0	0
4	74	2	21	0	19	5	8	7	1	12	35	61	9	0	0
9	10	13	15	4	0	0	10	36	26	0	26	15	1	0	3
25	59	0	21	2	5	51	0	4	5	22	25	53	4	0	19
3	4	60	11	4	3	0	11	65	24	8	50	4	1	0	5
10	83	2	5	0	5	0	3	643	6	34	46	22	8	0	30
7	219	8	0	3	28	0	5	26	49	66	9	28	7	0	11
0	35	44	0	9	14	0	18	30	5	10	29	19	13	0	0
7	92	0	2	1	1	0	0	30	4	44	63	156	8	0	8
4	45	8	17	10	16	72	1	258	2	23	16	16	3	0	19
4	37	0	12	3	1	3	8	5	22	68	20	64	5	0	0
15	76	6	1	177	14	1	23	21	19	12	32	50	2	0	55
7	0	0	10	5	14	0	30	188	4	53	8	33	0	0	4
41	52	0	4	36	1	10	7	138	15	44	74	32	5	0	23
14	1	6	2	1	23	11	32	59	5	43	53	44	6	0	1
34	107	6	8	1	2	4	8	44	4	92	27	11	0	0	0
2	43	1	6	8	27	13	14	112	67	4	24	173	2	0	3
8	36	0	2	1	21	2	19	278	12	12	123	56	8	0	1
6	60	2	7	3	1	0	6	52	3	45	27	22	8	0	1
1	43	0	62	5	0	14	6	218	17	10	32	215	0	0	7
4	187	0	111	8	9	92	29	63	9	0	65	51	0	0	0
4	1	0	3	0	26	7	13	90	10	9	54	106	0	0	21
5	67	9	51	1	7	0	14	10	25	20	11	185	0	0	19
12	64	4	5	1	1	27	16	0	31	17	27	69	4	0	16
48	47	0	0	11	0	0	18	81	51	23	36	57	3	0	0
4	25	20	2	0	0	0	4	42	22	0	29	17	2	0	7
16	20	3	25	0	2	19	17	35	15	138	29	30	1	0	4
2	25	0	3	6	1	47	20	0	25	28	6	52	8	0	22
7	18	0	66	0	12	0	26	11	10	42	27	39	4	0	9
3	30	0	8	21	7	13	6	100	5	10	36	58	6	0	8
15	38	8	1	0	11	4	10	110	4	71	48	76	0	0	5
3	6	0	59	1	13	6	6	218	41	40	28	78	3	0	0
16	64	1	1	0	2	18	1	121	43	87	47	40	5	0	3
6	23	6	8	0	4	67	13	0	0	32	24	30	1	0	0
0	6	0	4	28	0	13	39	131	12	0	6	38	8	0	0
4	174	3	5	1	4	2	15	0	2	18	24	40	2	0	3
36	36	15	6	1	21	1	20	277	20	66	11	102	2	0	1
15	96	1	23	0	7	0	23	1	38	0	14	154	1	0	10
21	82	0	16	20	34	49	35	77	17	66	32	0	1	0	4
6	59	0	3	0	17	54	5	81	17	84	23	174	3	0	32
12	63	22	2	5	15	6	24	54	8	35	7	37	0	0	4
17	24	0	30	0	28	3	33	7	42	1	17	55	12	0	18
0	18	36	3	2	1	20	16	6	56	26	5	42	4	0	9
32	19	0	0	1	7	3	0	20	30	35	62	20	4	0	17
1	49	1	82	1	3	1	23	136	0	44	5	47	5	0	18
2	108	5	10	4	1	0	0	81	10	45	26	43	28	0	9
46	85	9	23	0	9	0	5	303	7	121	16	39	8	0	2
21	81	7	4	3	2	0	0	7	21	20	43	2	7	0	3
10	77	7	14	21	7	0	9	260	41	32	23	76	9	0	0
0	51	0	2	1	1	28	3	2	56	78	10	58	8	0	17
4	24	22	38	0	14	20	37	145	1	36	9	27	2	0	14
2	36	10	14	8	12	0	9	532	18	18	19	87	8	0	1
11	52	2	1	0	28	5	2	100	3	71	32	63	6	0	2
3	54	0	18	0	0	0	9	102	18	6	17	0	0	0	6
2	16	0	10	9	28	0	34	101	7	0	16	46	5	0	14
26	9	18	3	2	0	0	2	100	15	30	9	67	0	0	29
59	39	9	1	1	1	33	9	69	25	1	30	11	10	0	0
7	10	0	11	0	4	70	0	143	14	23	15	45	7	0	9
7	247	52	6	10	21	0	12	8	0	67	12	46	5	0	0
3	6	1	3	85	8	11	1	240	31	0	21	130	4	0	0
0	342	0	5	2	2	0	1	80	17	43	5	55	0	0	22
7	111	0	2	11	6	0	1	2	18	17	26	86	7	0	0
1	12	2	7	136	1	53	1	130	7	27	6	5	11	0	0
23	59	9	409	3	6	15	13	5	11	32	35	50	5	0	7
3	39	0	6	13	0	5	6	122	17	34	18	38	3	0	9
10	57	108	0	1	17	0	38	18	11	52	55	7	3	0	5
23	65	1	3	10	1	3	18	93	6	1	21	151	0	0	4
8	61	0	45	1	4	3	11	117	13	68	57	32	0	0	10
34	7	1	12	9	10	0	16	0	26	14	29	1	5	0	0
4	158	8	0	0	6	1	5	66	9	47	44	52	5	0	1
35	29	4	2	122	0	8	35	30	2	13	12	100	7	0	4
15	8	16	7	10	21	2	3	19	14	24	36	0	7	0	0
21	7	1	26	2	13	0	0	89	4	24	10	49	10	0	3
0	11	17	3	7	6	0	12	235	13	77	6	48	0	0	26
9	5	0	7	2	0	0	2	32	14	2	37	43	6	0	2
29	22	18	8	2	0	72	11	151	8	30	16	225	0	0	8
4	21	2	8	52	3	0	4	20	11	29	19	23	0	0	0
19	13	4	1	6	10	38	11	33	37	40	15	45	11	0	3
0	73	21	2	1	0	2	11	449	4	23	35	60	1	0	18
3	48	0	7	0	7	0	5	134	19	18	16	103	3	0	16
2	183	2	7	13	17	0	3	33	15	31	40	86	0	0	40
0	58	8	0	4	26	1	20	90	8	73	3	4	6	0	7
30	48	2	8	1	15	30	20	82	28	14	6	42	11	0	19
11	142	11	4	1	6	0	10	0	7	30	13	93	4	0	1
0	6	0	0	6	12	0	19	64	4	24	18	23	3	0	3
4	47	23	3	0	8	28	15	24	5	2	17	218	1	0	9
9	118	0	4	234	9	0	16	65	10	21	25	70	12	0	1
9	121	0	3	7	30	1	6	104	5	20	29	0	2	0	0
44	2	0	10	1	10	0	17	12	5	83	23	30	0	0	2
11	15	4	3	2	15	0	0	313	21	35	15	33	1	0	10
5	47	20	4	12	21	0	1	1	1	0	46	65	10	0	0
3	19	2	4	2	0	88	14	401	4	17	18	79	0	0	3
7	72	0	9	3	4	0	35	121	26	26	17	51	1	0	3
12	0	19	19	0	18	4	28	0	111	17	36	5	12	0	8
6	160	4	4	0	3	0	0	52	18	13	17	2	0	0	9
0	20	1	2	1	19	1	9	16	32	10	39	49	10	0	18
0	19	0	8	10	6	0	8	103	33	0	1	57	2	0	9
5	275	1	0	6	4	59	4	7	9	102	2	34	2	0	5
3	55	0	17	51	4	5	2	336	7	45	14	27	2	0	12
6	95	10	9	1	0	0	14	136	0	0	32	14	4	0	6
5	54	0	3	4	57	0	20	69	8	95	29	70	0	0	5
2	33	0	4	0	11	28	1	38	10	10	0	11	0	0	4
19	243	71	2	0	16	0	7	117	77	20	33	38	7	0	12
3	53	2	107	0	31	0	20	151	9	11	14	55	0	0	0
5	58	6	4	1	6	0	9	71	29	27	19	26	26	0	17
7	68	3	2	9	0	3	4	55	44	40	44	76	2	0	20
5	0	0	3	9	0	0	0	186	10	19	37	50	7	0	4
9	78	2	21	3	15	60	2	144	27	2	6	51	3	0	0
17	55	1	59	0	18	33	0	73	7	38	12	42	10	0	38
3	50	0	3	7	0	29	12	14	23	105	9	28	2	0	1
2	17	0	15	0	13	1	26	209	12	24	9	42	10	0	7
0	175	1	32	0	12	85	21	43	9	137	0	40	0	0	8
2	31	8	4	1	1	1	3	57	57	38	23	58	15	0	30
25	33	0	0	1	5	4	20	21	12	22	16	60	1	1	3
1	11	5	4	2	19	88	14	8	1	6	48	50	7	0	0
19	25	23	2	209	16	1	11	273	23	9	11	14	0	0	0
32	92	11	3	0	4	0	31	91	14	42	33	93	6	0	6
7	60	0	18	19	16	23	9	24	22	12	23	0	10	0	12
4	17	20	15	16	1	2	0	3	2	27	8	89	7	0	14
11	54	0	19	1	3	0	11	61	22	1	57	78	6	1	8
4	48	3	9	0	1	91	15	7	15	48	55	51	1	1	2
2	55	9	0	2	0	10	4	218	10	24	24	19	5	0	8
13	0	0	2	0	0	0	17	159	36	115	11	7	4	0	8
30	52	11	53	42	20	0	0	0	8	37	27	42	0	2	5
61	24	0	22	1	0	24	4	14	4	41	16	62	3	0	7
7	21	1	1	2	6	0	15	437	15	0	15	52	18	1	4
13	40	1	13	0	11	11	3	19	35	115	9	3	0	0	4
3	41	34	4	1	56	95	1	585	2	0	21	44	6	1	1
1	5	6	5	0	1	7	2	12	36	153	18	41	0	2	7
11	6	0	2	11	2	0	18	6	37	1	12	38	1	0	1
17	87	7	4	3	1	0	19	32	25	15	2	0	0	0	2
0	33	2	1	1	38	11	8	9	11	37	2	100	7	0	22
15	51	5	1	3	9	4	5	2	35	41	12	26	1	0	4
11	76	2	8	13	7	0	7	1	2	3	83	34	9	0	1
59	52	22	2	4	3	0	5	55	2	91	40	91	5	0	19
2	46	3	5	2	14	0	19	43	18	102	37	152	2	1	1
64	30	6	8	1	17	55	17	15	11	126	22	37	7	0	8
2	27	24	10	0	0	0	5	60	11	10	36	54	6	1	6
1	290	0	9	1	12	0	4	231	4	2	37	46	2	1	3
20	16	3	1	1	15	0	16	101	43	58	2	54	1	2	0
1	97	11	39	0	8	5	3	447	37	28	51	60	0	0	6
0	11	23	182	1	10	13	4	39	6	43	59	55	12	3	2
19	166	1	2	6	24	0	17	52	8	64	20	34	8	1	12
30	26	4	2	1	25	3	4	32	26	6	14	5	9	1	1
14	182	3	1	2	24	0	0	0	10	32	32	43	22	0	0
35	32	14	10	10	4	28	15	247	18	83	18	32	6	1	1
0	55	0	0	0	21	1	7	70	37	76	14	36	10	1	12
21	72	12	23	1	0	0	55	18	5	31	19	78	9	1	19
17	57	1	6	2	12	0	2	3	22	37	51	34	1	1	10
22	29	0	1	0	14	9	14	586	5	5	17	33	7	2	1
2	32	1	4	115	0	48	6	330	15	24	36	14	2	1	2
7	60	1	1	0	7	21	12	13	21	14	16	65	0	0	0
36	2	0	0	23	4	85	5	10	23	3	38	48	0	4	19
3	6	0	8	1	0	37	0	38	4	104	10	57	6	0	9
26	18	1	3	18	35	15	9	103	2	12	26	52	0	1	5
9	18	3	5	17	2	1	1	7	11	15	67	18	5	4	3
13	82	2	22	1	6	0	17	752	5	163	35	42	5	1	1
8	78	4	18	0	13	63	11	11	8	32	63	72	3	5	6
11	17	10	3	75	3	1	10	91	21	0	37	481	8	4	0
28	31	11	0	21	10	2	1	60	12	25	59	31	5	2	12
20	51	0	2	0	38	0	2	3	15	51	24	28	0	4	13
2	31	2	11	4	2	1	13	131	11	35	22	30	8	3	4
13	15	14	1	0	30	2	12	98	16	67	36	32	1	8	9
5	89	1	6	11	22	0	0	75	9	0	9	27	0	5	11
26	65	2	10	0	7	0	2	7	12	0	3	155	3	10	24
10	2	1	36	1	12	1	29	22	11	7	17	53	3	2	1
13	20	10	0	61	3	0	6	87	8	13	14	55	17	5	22
17	61	6	0	3	0	0	11	0	6	25	70	45	12	2	1
5	97	7	3	12	6	0	1	11	18	22	11	22	4	3	11
16	40	16	14	0	14	3	8	0	1	17	14	50	8	1	30
3	15	12	3	76	5	9	23	75	0	26	2	37	15	4	8
1	20	8	3	1	26	0	24	1	6	54	64	54	10	3	0
2	58	6	18	2	0	0	2	72	5	63	15	44	5	2	8
18	105	2	7	0	7	1	6	66	13	171	10	54	1	1	4
25	31	1	9	3	0	45	6	45	21	33	22	25	7	6	9
11	72	1	2	0	0	89	0	2	4	92	7	5	7	3	1
3	89	0	2	3	13	65	18	15	8	162	11	30	0	1	7
0	35	8	91	6	38	1	35	5	42	26	13	97	0	5	17
1	15	1	3	0	5	102	9	3	11	59	22		7	3	1
11	0	10	3	0	33	0	5	5	12	56	12		3	3	1
0	140	0	11	1	7	0	9	194	12	16	42		10	2	1
13	35	2	0	1	4	0	1	6	16	35	10		0	12	3
3	23	0	15	1	3	1	5	4	4	96	0		2	1	22
6	2	0	0	0	2	0	5	212	7	14	27		0	7	10
15	64	0	37	35	4	0	22	11	33	7	21		0	5	2
10	0	3	4	0	3	0	4	188	7	88	31		0	5	0
13	0	0	11	20	0	0	6	122	22	33	8		1	4	9
6	201	6	31	27	19	0	6	36	11	52	30		3	3	8
10	36	1	3	1	9	58	32	110	28	6	16		0	9	0
32	61	39	0	0	35	2	15	56	4	49	22		3	6	3
35	60	1	35	49	17	0	0	5	2	19	9		4	2	5
22	97	2	52	3	3	1	6	1	26	47	50		6	1	2
5	61	1	24	1	19	10	10	7	23	27	4		7	17	12
22	2	6	8	6	0	17	4	119	10	60	26		6	7	0
9	75	0	2	19	0	1	34	230	28	19	16		0	1	1
1	86	1	89	4	10	0	13	0	17	57	13		6	3	7
0	76	2	6	50	2	0	1	20	10	16	8		6	9	31
9	66	1	0	0	8	12	6	155	10	4	10		3	7	0
38	3	4	14	0	28	0	1	57	9	28	14		1	2	7
0	73	4	3	12	6	0	2	141	3	0	5		18	3	1
7	58	0	32	0	11	2	9	307	61	5	35		0	5	33
7	21	0	6	93	25	5	27	3	2	93	54		16	8	0
12	76	0	43	1	0	2	2	501	1	4	6		4	1	2
8	86	6	5	0	6	3	7	336	3	21	15		10	5	0
0	69	1	11	31	30	0	56	40	20	54	0		4	6	5
0	41	6	10	0	20	46	29	19	11	0	12		0	2	7
0	42	5	1	0	2	0	10	23	34	41	26		4	1	1
6	29	3	6	2	0	1	10	36	32	16	30		7	0	0
1	96	8	2	1	12	6	0	108	19	30	37		6	8	2
6	20	0	11	0	35	1	12	9	15	30	47		3	1	12
31	91	2	5	11	51	0	16	82	29	280	4		8	4	1
0	37	14	3	27	30	37	53	7	16	35	33		6	15	0
2	18	0	4	19	0	0	4	8	1	17	25		8	10	11
9	37	0	20	11	27	2	5	5	24	10	26		1	20	1
13	44	0	0	4	2	92	3	43	27	30	14		3	6	1
36	0	1	20	222	6	0	6	574	9	5	27		1	8	0
36	45	1	2	87	37	0	11	86	22	0	25		0	11	7
2	68	12	8	3	23	4	11	380	12	49	30		8	3	1
11	4	5	9	157	3	0	24	4	0	1	25		2	11	8
0	166	14	21	1	40	0	10	31	11	52	40		4	15	9
17	77	8	5	0	3	1	10	10	11	69	32		21	21	10
3	29	10	5	37	0	0	20	62	24	51	13		2	6	10
85	18	5	6	1	11	66	0	221	15	11	25		1	1	0
5	65	0	8	96	1	13	2	0	8	31	20		0	18	22
11	17	2	10	0	9	4	17	29	5	30	9		7	12	4
1	44	16	3	0	15	80	14	150	61	68	59		10	15	7
6	94	19	0	2	3	1	3	110	13	20	43		0	2	13
1	91	13	11	3	7	12	22	0	7	151	2		0	4	25
7	142	1	0	1	0	28	0	115	11	50	2		10	0	4
16	19	0	12	11	8	40	22	103	12	47	13		2	9	3
18	69	40	2	25	10	42	0	138	7	42	18		10	15	45
2	105	5	8	1	26	0	19	14	17	58	16		10	4	9
6	5	0	0	50	6	0	15	0	8	25	22		0	9	4
3	152	7	7	0	26	0	0	11	8	22	19		1	4	2
80	265	4	1	10	3	0	21	62	4	0	7		0	8	13
25	74	2	1	1	22	0	3	11	45	85	22		12	6	9
1	80	2	37	21	1	22	34	5	7	90	11		0	7	1
0	4	2	22	199	20	0	17	36	15	42	62		2	10	6
0	29	12	3	2	20	10	16	87	15	190	34		2	14	5
21	31	0	6	198	0	1	19	110	19	67	23		2	16	3
4	36	5	4	7	5	74	78	83	15	28	0		0	8	0
4	131	0	0	0	9	2	1	33	11	61	35		2	23	2
3	31	16	3	0	0	0	2	39	0	21	20		0	8	0
7	110	0	5	32	6	3	15	11		35	26		1	4	0
31	26	1	2	0	14	1	6	24		87	40		4	8	39
4	170	0	13	5	5	0	3	58		48	0		11	9	4
7	11	8	3	3	3	0	8	63		88	89		2	1	0
39	54	6	45	2	39	0	3	29		35	50		7	5	13
5	20	4	48	0	21	3	34	70		261	26		2	13	2
6	217	0	5	0	10	16	4	123		133	20		1	9	6
30	36	7	4	5	12	35	2	194		48	27		1	11	1
3	17	2	0	5	33	21	25	8		64	15		0	7	22
23	21	3	13	6	14	0	6	21		2	24		10	12	0
12	9	1	13	63	12	0	14	354		16	6		0	18	1
4	65	113	0	9	7	72	8	31		42	25		0	9	0
2	78	1	19	0	9	0	2	26		76	28		8	33	6
7	39	10	10	1	0	0	2	222		12	15		11	8	0
7	23	57	2	1	16	16	4	253		52	8		2	13	1
32	42	9	22	1	0	0	0	22		60	91		6	6	13
5	54	1	2	0	16	0	18	4		63	64		9	30	5
19	69	1	18	2	10	65	13	1		35	72		14	15	24
3	52	12	1	1	26	1	17	9		91	5		4	0	17
1	56	1	2	22	3	1	11	177		56	6		0	28	0
25	66	7	141	3	16	1	5	74		16	34		0	0	7
14	25	2	6	4	18	47	8	57		13	1		12	5	34
2	18	24	4	1	3	0	24	116		19	8		0	8	2
6	0	1	1	0	3	0	12	47		84	31		5	5	63
1	41	2	1	56	13	4	5	188		16	12		4	12	19
8	72	1	1	7	9	61	19	94		14	19		6	14	10
11	62	1	4	0	5	2	1	214		14	10		2	4	0
2	1	12	1	4	2	1	2	13		64	34		4	21	7
13	1	10	0	2	10	0	8	41		82	13		2	13	3
19	0	2	4	0	24	0	0	16		134	13		7	19	11
6	88	0	0	0	1	0	9	18		21	21		8	19	15
25	77	2	1	5	8	0	0	94		17	3		2	8	5
11	70	4	18	1	1	5	32	27		77	41		0	2	3
4	230	34	115	1	0	12	16	41		37	20		7	20	17
7	38	1	32	8	4	2	13	92		57	48		8	12	0
5	47	1	3	1	5	1	25	18		118	23		5	3	2
8	74	0	1	42	1	0	6	1		50	46		5	32	0
0	20	25	6	0	9	0	7	59		6	3		4	14	20
0	57	4	5	15	35	8	3	0		51	33		0	8	51
10	5	12	2	1	0	3	14	166		33	30		0	11	15
2	40	1	0	13	22	0	3	22		26	9		0	15	11
10	19	2	2	13	4	16	1	11		48	11		26	4	8
3	34	0	12	2	22	4	10	17		21	3		3	9	15
17	31	4	90	1	3	0	14	18		14	29		8	13	0
0	42	12	8	6	0	26	5	39		39	22		3	27	2
4	24	2	4	1	11	9	11	69		170	70		13	14	9
16	66	1	6	0	2	0	7	167		91	23		4	15	4
0	178	9	2	11	1	5	10	211		56	24		0	19	14
3	135	0	21	0	0	0	23	296		6	11		0	13	1
33	8	0	24	1	2	1	5	249		94	58		7	23	1
2	42	2	13	0	0	2	4	171		35	16		1	12	14
11	156	3	7	0	29	0	4	8		37	24		4	18	19
0	12	1	1	0	39	0	5	35		26	77		3	6	1
3	21	1	44	33	3	126	21	27		43	349		9	13	0
7	85	3	5	3	20	1	22	14		32	49		0	9	0
4	2	2	9	8	12	0	0	312		43	42		1	6	13
25	121	6	6	4	7	41	12	46		14	45		2	7	2
1	83	33	2	13	11	0	1	106		13	11		0	10	0
2	44	0	3	2	30	2	11	75		5	2		0	17	0
13	15	1	6	0	30	1	5	1		16	9		1	13	14
2	40	3	2	329	40	8	0	227		97	7		12	9	27
2	52	9	4	4	10	0	16	72		34	33		5	17	5
9	225	0	3	3	5	0	10	76		56	27		2	7	1
11	6	4	4	1	2	2	1	231		6	41		8	4	22
8	20	1	16	0	15	0	2	22		106	39		13	18	23
4	4	5	1	0	6	1	9	88		23	187		0	8	37
20	125	7	4	4	0	1	21	664		132	71		7	3	3
3	49	63	2	5	11	5	0	345		12	43		14	13	0
2	10	3	2	0	18	0	12	305		8	11		8	11	1
7	80	8	5	2	1	0	4	272		46	46		2	10	49
3	7	0	0	0	8	0	3	23		31	29		25	17	16
41	28	15	133	1	16	2	13	61		16	18		2	8	19
1	39	2	1	1	0	82	11	142		77	4		2	14	0
7	64	9	9	0	8	76	13	0		75	28		4	6	2
14	27	5	12	2	0	0	6	3		32	0		1	15	6
16	29	0	0	2	0	7	2	42		57	37		1	10	3
1	85	2	7	3	14	2	11	178		9	0		3	29	3
8	80	72	3	1	27	0	6	32		52	8		0	10	0
1	38	1	0	43	48	3	1	110		39	51		2	15	4
2	18	3	0	8	23	0	2	28		131	15		1	10	24
14	24	0	21	0	6	1	32	114		50	8		8	29	44
30	16	0	2	4	28	0	1	50		48	30		14	29	0
15	32	0	13	60	20	25	24	19		62	19		7	6	16
0	0	3	6	1	2	4	0	0		35	14		2	14	4
9	8	0	6	5	10	0	33	72		27	16		6	8	10
27	0	8	8	14	15	123	35	17		0	21		1	8	57
6	203	6	2	0	0	1	8	54		0	33		1	11	9
30	39	0	8	0	3	8	3	142		69	11		13	31	0
4	91	4	0	17	18	1	0	82		6	11		6	15	6
0	4	0	5	0	49	0	0	101		53	11		4	5	68
0	59	32	97	1	11	0	6	20		14	129		4	22	1
12	79	0	6	0	2	0	0	129		20	38		0	22	10
13	126	9	3	0	0	4	8	116		38	25		52	38	0
5	7	0	0	0	14	25	3	37		42	7		1	7	2
10	5	1	45	5	45	27	13	198		9	5		3	13	35
38	46	1	2	8	1	1	4	18		47	10		5	13	3
4	118	0	28	0	2	22	9	36		38	16		6	8	3
11	95	12	38	56	9	56	5	1		100	96		4	3	0
15	25	4	1	3	9	0	25	13		54	11		5	8	0
40	123	84	3	1	24	0	8	46		0	36		1	16	9
3	84	8	5	1	36	1	3	309		18	23		3	18	21
11	39	23	0	0	0	3	21	14		8	35		11	33	3
13	55	9	6	241	0	1	0	0		35	16		3	8	0
7	4	27	3	2	15	0	4	153		1	45		4	13	8
0	69	6	10	7	10	0	7	36		13	55		0	19	0
1	29	0	14	1	6	0	41	31		25	21		12	5	20
0	57	4	6	9	0	0	14	31		155	62		2	14	0
0	180	1	54	1	18	0	0	111		8	21		0	20	0
1	30	3	16	92	0	46	20	39		52	28		0	3	10
2	59	0	6	10	20	1	9	44		14	41		7	0	5
0	97	21	8	1	3	0	33	52		28	39		5	9	18
26	28	0	7	13	24	1	1	114		34	43		0	12	13
10	79	5	24	8	1	4	10	11		29	2		1	15	3
5	13	2	3	1	30	8	40	308		23	19		6	19	3
10	60	0	9	180	6	7	5	8		35	29		10	10	1
19	31	3	4	0	26	5	21	3		34	15		4	8	0
29	371	18	4	1	26	57	53	0		51	19		2	25	4
2	37	1	4	11	4	1	15	186		73	52		7	27	4
50	67	2	28	0	9	36	9	12		23	78		5	20	40
4	8	0	0	7	11	2	17	355		35	22		5	14	33
38	7	11	19	4	0	0	9	28		69	34		1	21	5
8	43	0	11	9	12	65	0	40		46	31		5	18	5
16	59	0	0	1	12	0	16	50		0	2		0	24	3
8	4	0	4	3	27	0	4	54		60	60		0	17	39
7	110	0	6	5	0	85	21	72		15	18		3	30	3
39	31	0	2	22	1	2	3	316		23	7		12	11	5
10	38	1	5	39	0	41	0	287		17	55		9	39	1
7	58	2	7	60	47	32	11	523		0	19		1	78	8
3	108	37	2	4	0	81	1	37		14	6		4	16	36
0	9	22	0	7	8	26	19	18		28	18		9	10	38
0	50	3	0	1	12	0	3	124		33	43		11	27	14
12	60	2	0	5	9	2	17	46		30	10		5	6	1
3	28	4	3	0	7	0	8	335		18	5		14	10	14
6	31	1	13	2	9	37	2	120		104	28		12	19	0
14	83	0	3	2	13	22	0	260		10	18		9	12	98
0	16	2	22	33	16	14	14	5		6	51		6	10	3
8	99	0	3	1	28	1	14	33		161	14		8	22	4
25	5	0	6	129	28	31	16	103		0	75		16	14	8
2	70	6	75	3	5	0	4	113		48	7		12	14	1
0	49	8	0	4	19	0	35	61		14	40		7	23	45
22	55	56	1	2	22	11	4	56		22	55		7	15	1
1	60	5	0	10	56	0	17	3		27	24		7	5	0
4	45	2	7	11	1	47	1	424		8	17		0	7	11
17	84	2	10	0	4	22	5	0		31	12		1	10	4
6	7	9	1	0	7	59	3	81		74	0		0	14	4
7	9	23	0	10	2	4	6	71		68	29		2	11	0
32	97	13	3	3	0	1	9	75		175	22		11	13	8
1	14	3	2	3	22	2	13	79		23	22		0	34	0
18	40	7	5	100	0	4	26	4		52	50		0	14	0
10	52	2	2	0	0	0	0	43		42	35		2	17	2
3	167	0	1	0	24	0	1	56		28	26		0	12	11
2	26	1	3	1	25	11	7	91		49	49		14	39	9
0	39	22	1	0	7	2	13	66		64	3		1	4	4
22	55	4	1	3	0	60	5	68		0	37		7	26	21
1	37	0	0	0	4	0	7	196		42	11		0	21	15
13	132	20	8	1	30	0	0	282		10	36		0	16	0
24	30	1	7	2	35	0	12	73		20	13		12	24	0
15	61	14	8	1	19	0	21	306		36	23		6	17	0
12	40	1	0	54	5	0	7	18		35	1		16	28	0
11	46	0	4	5	6	3	6	248		106	24		5	18	23
17	85	68	7	1	9	3	3	316		39	15		0	8	1
1	98	2	50	0	0	0	5	181		24	18		9	24	2
18	2	2	4	9	10	0	16	212		123	35		3	22	18
0	11	0	48	11	6	0	2	377		22	23		4	12	4
8	59	0	3	0	0	6	8	5		24	31		5	20	4
0	65	1	5	11	1	39	12	239		69	0		2	22	4
21	46	64	0	10	29	0	10	42		29	17		0	7	0
13	126	0	11	0	13	1	14	109		35	42		0	32	12
6	45	15	11	17	0	4	21	0		27	25		1	13	24
6	79	0	26	3	0	0	6	178		56	12		0	14	22
8	54	1	8	50	1	8	8	101		155	32		3	24	26
21	61	1	53	3	15	0	2	174		41	10		6	71	9
0	80	2	68	199	0	85	20	52		29	55		4	23	34
34	10	8	0	1	2	0	13	12		24	12		8	41	7
2	46	0	4	80	6	4	28	43		61	19		1	19	14
0	124	1	17	0	15	0	14	57		12	22		5	23	1
0	63	4	0	166	6	35	0	65		80	7		0	44	43
13	16	27	11	5	10	0	6	30		128	22		2	13	14
1	86	34	0	29	7	1	1	255		1	20		3	15	6
7	2	2	1	0	7	1	20	254		78	26		5	24	10
23	117	4	58	3	6	0	1	20		31	66		9	29	18
1	57	1	18	6	0	0	1	308		31	60		0	18	3
1	57	2	51	1	3	8	5	28		0	19		13	13	0
4	6	3	1	4	3	0	0	354		121	22		3	17	9
19	30	14	5	12	8	1	4	2		10	41		15	14	20
13	8	10	5	4	33	27	0	100		38	26		0	15	16
0	55	10	5	1	0	1	21	60		56	31		1	22	8
2	36	0	1	39	11	8	32	87		26	38		10	26	7
24	32	2	2	3	1	61	4	50		28	21		4	14	0
1	14	2	2	22	33	0	12	53		50	36		4	21	0
6	97	0	4	3	2	15	5	42		51	29		6	37	5
3	200	0	9	35	18	37	7	76		22	11		0	27	22
14	33	11	9	20	18	14	19	2		16	13		1	21	25
28	39	2	0	0	11	1	43	6		30	17		1	13	3
0	47	0	5	5	9	0	3	2		82	9		9	14	0
13	35	0	3	1	3	0	6	158		43	22		0	40	6
0	55	0	0	7	4	0	1	56		0	24		2	14	8
1	35	3	17	0	15	0	5	22		4	12		4	10	10
24	77	0	80	11	4	0	0	79		5	15		17	22	6
6	122	0	18	0	45	0	1	2		58	32		0	18
53	54	0	4	1	6	0	13	85		63	16		0	23
25	4	7	1	18	29	0	10	30		13	28		2	21
0	99	5	7	2	26	3	9	0		32	26		14	22
4	45	1	2	2	2	1	8	177		64	33		6	9
20	17	4	5	3	21	5	24	20		32	52		6	14
7	216	0	37	3	0	10	5	138		27	27		0	21
7	76	12	1	15	0	0	1	259		17	0		0	21
2	44	0	2	30	23	36	10	0		45	10		6	14
20	48	5	22	52	1	44	6	53		39	28		0	14
12	49	0	3	2	6	0	16	39		48	28		5	15
45	0	67	18	1	20	3	13	10		10	19		0	42
9	16	0	26	0	46	0	24	23		29	4		0	31
13	18	3	5	2	10	0	0	16		390	7		0	25
35	59	12	1	23	0	1	1	2		105	6		13	7
0	45	4	0	0	7	9	2	93		0	76		16	12
7	44		5	47	3	0	4	27		23			3	34
12	47		4	8	0	19	32	6		81			4	28
0	304		62	95	1	0	44	29		48			0	14
5	45		53	0	28	0	2	662		19			3	50
73	14		1	221	2	0	10	65		39			0	16
23	64		42	10	5	1	23	26		63			7	13
5	38		4	15	4	0	3	12		15			14	11
10	2		16	0	13	0	2	24		15			4	20
28	72		3	0	5	0	8	23		3			7	47
0	36		7	0	2	8	13	146		6			6	17
2	17		18	0	17	3	1	113		63			0	28
5	66		1	7	17	1	2	196		74			1	19
37	76		1	0	19	6	29	0		18			0	18
5	38		3	4	5	114	0	5		36			0	25
10	49		6	3	8	2	23	0		83			2	40
11	13		3	3	17	0	9	16		451			5	31
1	86		58	13	12	24	1	208		3			2	20
7	17		0	1	0	6	12	11		21			6	35
13	54		4	4	0	86	5	12		22			2	55
56	4		24	0	0	6	9	12		27			2	30
0	41		403	1	11	0	14	581		72			11	44
5	17		0	35	0	7	16	93		38			4	74
2	0		9	1	46	29	12	120		30			3
8	29		8	2	31	4	4	42		36			11
4	76		0	0	7	12	1	47		0			7
0	1		2	8	22	44	19	133		26			4
0	63		5	0	6	0	11	78		21			5
16	34		1	10	2	0	10	40		1			8
7	3		1	1	24	147	5	15		85			13
6	63		2	5	38	0	9	110		13			2
0	32		17	52	3	10	38	16		22			2
10	28		4	1	0	1	26	57		72			10
23	78		6	3	2	1	16	622		43			2
13	55		2	4	40	0	4	3		29			12
0	26		5	2	2	0	5	99		58			6
0	25		2	1	8	3	32	0		70			15
2	6		11	3	19	5	4	334		38			2
0	91		0	6	89	41	2	251		88			7
0	6		2	1	11	0	0	27		64			0
4	16		2	6	44	80	122	3		37			5
2	35		15	4	0	7	2	29		4			2
72	40		8	0	3	3	0	43		25			1
0	30		3	3	11	0	2	138		39			8
3	0		0	7	10	6	39	19		19			2
54	0		4	0	15	1	22	82		0			9
7	22		16	3	20	1	7	2		57			4
0	0		10	0	6	0	2	130		30			9
12	0		7	6	1	0	3	1		80			0
16	11		7	2	0	1	5	206		42			3
11	76		0	9	0	8	14	1		57			0
1	0		9	4	13	5	19	37		44			3
0	0		4	3	5	4	10	2		33			3
6	82		2	21	36	0	8	1		73			5
54	0		3	3	0	0	13	119		92			0
12	27		13	11	36	5	19	19		39			2
1	20		4	16	7	0	26	115		25			6
15	0		2	1	37	1	3	249		36			1
1	0		1	0	2	0	21	0		34			4
35	63		2	1	0	4	4	14		50			3
4	0		24	35	21	0	13	20		28			4
14	7		4	1	4	39	2	34		78			2
4	0		13	5	0	0	15	14		19			0
7	0		6	6	7	0	9	90		22			8
0	72		0	5	39	1	24	8		90			11
42	36		3	2	0	18	25	126		54			13
51	0		34	0	30	24	5	79		1			3
15	40		0	0	16	12	24	40		61			3
3	0		5	0	7	1	4	142		1			0
0	0		0	51	24	45	13	2		14			1
0	163		9	2	10	28	16	64		19			0
4	0		3	0	8	17		0		29			4
38	22		1	4	27	1		55		66			7
2	0		3	0	33	1		23		18			0
7	40		6	2	22	1		37		20			6
52	0		12	4	45	10		2		80			6
3	0		7	168	10	2		123		43			7
9	0		3	0	2	0		3		52			0
2	0		4	1	0	87		20		45			5
13	46		0	13	8	0		0		23			13
62	58		7	36	14	0		0		41			11
0	0		46	0	33	1		76		45			6
14	0		2	10	9	0		143		123			11
5	10		31	3	11	11		33		56			0
5	0		0	29	1	0		34		46			5
1	0		8	4	0	20		155		45			2
28	38		3	0	15	0		0		13			5
2	0		2	12	7	0		59		29			5
0	37		3	1	1	7		182		25			0
6	21		0	1	0	0		0		50			9
4	25		2	0	8	0		2		5			0
5	2		0	0	8	119		9		19			0
59	89		0	0	3	0		163		37			16
1	116		17	0	0	0		82		8			3
5	105		1	7	0	11		0		20			9
2	8		9	0	11	1		105		44			12
8	60		5	3	2	0		43		21			1
39	0		0	2	1	2		26		8			12
0	115		0	19	19	3		184		6			0
5	42		9	2	15	1		3		68			2
16	21		12	3	13	0		208		54			3
6	0		1	3	1	76		2		44			9
23	0		35	0	27	75		78		58			10
5	0		0	1	2	2		30		32			0
18	38		40	0	2	0		2		11			0
2	0		2	1	9	1		19		56			1
9	0		1	2	9	0		140		23			4
12	0		6	59	12	0		2		42			4
1	19		1	0	9	1				116			3
50	4		31	1	1	1				20			20
25	0		11	3	3	2				67			5
0	0		10	45	10	13				35			0
13	0		10	14	18	9				11			18
3	0		0	1	3	2				17			5
2	0		4	6	18	0				22			9
21	0		9	4	18	16				26			8
0	31		4	1	2	0				26			5
4	107		0	2	27	0				17			16
0	25		6	1	0	0				31			3
9	28		19	0	10	0				99			6
3	43		23	0	2	7				1			12
0	33		7	62	0	0				24			5
9	42		104	1	8	2				0			0
32	74		2	2	0	0				21			3
0	23		0	64	30	0				49			3
47	52		12	3	7	0				0			5
3	89		8	2	24	3				0			6
0	201		4	3	4	56				0			7
28	51		0	3	17	7				0			7
2	45		1	2	0	0				0			1
38	0		4	3	0	0				16			0
15	37		5	1	0	1				0			1
0	0		2	0	7	35				0			6
10	18		0	1	50	5				0			1
3	318		0	1	4	0				0			0
6	100		1	0	9	50				0			0
0	64		2	3	16	29				22			6
3	44		766	4	7	0				53			14
11	42		11	40	7	0				54			7
2	215		2	18	5	0				28			6
12	58		3	8	0	74				13			1
14	129		11	11	6	0				29			6
12	47		7	4	0	9				26			7
68	10		28	0	18	61				98			3
34	32		1	112	0	0				48			23
2	0		0	21	3	0				33			8
38	31		7	2	0	49				145			7
23	0		1	4	0	6				22			12
17	15		6	2	2	19				18			0
1	44		6	1	9	0				18			2
17	166		0	2	11	0				45			2
3	73		5	8	0	1				31			50
42	0		3	2	8	0				2			3
24	80		12	0	20	0				41			0
0	22		36	5	4	6				31			0
43	15		5	0	5	0				0			1
8	164		18	2	21	0				112			0
8	4		3	6	7	6				57			14
0	0		0	10	0	0				6			7
1	41		2	1	11	1				41			2
11	41		7	4	31	1				46			0
5	60		3	3	0	0				112			1
2	48		5	0	5	30				82			16
0	57		10	8	13	0				7			12
0	2		6	72	84	1				13			14
26	30		0	1	16	2				0			3
6	25		1	0	1	0				71			0
3	28		6	0	2	0				65			7
0	78		2	4	20	1				81			10
17	48		2	3	0	7				88			0
1	138		2	6	0	2				0			2
5	75		10	1	15	15				45			2
4	129		0	4	24	76				37			20
1	0		4	45	30	0				3			11
3	8		8	3	37	0				0			16
2	16		3	4	16	2				24			1
8	47		2	6	23	0				17			11
10	39		2	18	0	0				14			2
0	6		5	1	21	28				11			0
4	46		4	0	6	0				11			1
15	50		2	2	5	0				34			5
14	104		27	0	3	1				21			6
4	134		0	3	0	0				34			3
0	77		17	3	0	0				0			0
2	2		12	1	4	1							7
2	0		6	1	32	0							7
6	114		9	0	12	6							5
12	30		1	0	0	37							0
8	61		5	1	5	1							2
0	31		0	0	13	86							0
3	49		0	3	40	0							2
31	136		0	15	13	0							0
5	116		0	25	5	0							8
5	21		20	8	0	4							3
0	82		18	2	21	1							7
30	277		2	20	1	0							9
3	54		14	32	0	2							1
0	526		2	174	4	0							3
84	18		48	0	0	1							0
1	98		3	2	4	0							3
16	0		21	10	9	0							2
28	33		1	4	15	0							4
0	17		1	22	10	1							2
0	62		0	4	10	0							2
5	0		14	109	0	4							8
2	15		5	6	15	0							5
0	49		3	0	12	0							4
3	44		3	0	0	48							0
416	61		3	4	1	111							6
7	5		3	4	0	50							4
34	6		11	3	0	0							6
8	26		5	0	1	0							9
0	36		10	2	77	3							9
11	48		29	2	5	0							5
5	0		2	1	27	9							4
0	32		4	1	3	6							16
0	68		5	8	1	1							0
1	7		0	0	8	0							0
1	48		8	7	5	51							3
8	0		4	4	8	84							6
3	33		394	0	3	1							11
0	32		33	1	2	0							1
4	0		5	0	4	0							8
2	23		5	1	8	0							2
4	4		2	2	11	1							1
3	40		4	13	9	1							3
0	21		219	4	2	0							5
0	166		0	2	44								6
7	17		0	0	74								4
23	45		5	3	9								14
8	55		0	0	7								0
15	19		3	0	31								0
99	129		4	2	7								5
3	112		21	3	2								0
1	3		18	0	15								5
15	63		12	3	63								0
10	105		2	0	34								3
22	22		0	128	0								0
43	105		7	7	0								28
21	22		17	0	9								0
5	68		6	3	4								17
0	168		8	4	0								0
2	5		0	0	21								15
0	14		5	0	0								5
3	7		1	1	7								11
9	18		4	1	2								8
7	0		6	1	0								0
34	8		3	26	0								1
19	46		2	15	23								10
3	59		1	22	8								3
2	96		0	6	5								0
9	90		1	47	0								3
1	115		2	3	0								0
4	8		0	8	2								0
5	72		5	1	63								32
1	14		130	1	21								6
11	80		3	1	5								0
0	11		4	129	2								4
2	62		19	23	29								6
1	38		14	1	4								13
7	37		2	134	8								20
34	18		2	0	1								0
10	56		1	2	17								5
2	260		0	5	0								7
1	40		1	4	3								4
0	34		3	5	11								3
23	0		19	0	5								14
2	55		4	0	16								10
12	66		6	4	23								0
14	71		2	0	0								12
47	79		3	1	0								4
9	26		0	2	23								1
11	111		7	0	0								15
10	110		3	10	9								9
46	75		5	9	1								0
0	46		1	3	20								13
5	11		25	1	14								3
24	60		1	3	0								0
13	156		22	0									12
6	18		2	75									7
2	47		1	3									5
4	65		1	242									0
11	28		20	0									5
1	60		24	0									0
7	27		4	10									2
1	29		16	3									4
29	33		4	0									7
0	5		1	0									0
1	43		36	4									0
9	72		2	0									8
11	152		16	3									4
64	38		3	5									10
5	2		5	14									24
24	56		8	0									9
14	40		5	44									2
4	30		0	0									9
15			4	1									8
17			14	14									0
8			1	234									3
8			5	0									6
2			7	0									13
1			4	29									0
9			3	1									6
12			17	2									6
7			7	15									2
16			13	55									6
17			1	0									3
1			7	7									1
2			5	0									3
3			6	1									5
3			1	10									0
5			1	0									8
14			1	3									3
5			11	5									6
27			1	0									0
1			4	4									5
0			3	2									0
53			0	8									7
17			30	7									3
10			5	0									1
17			16	3
2			28	0
0			2	3
14			16	0
			8
			1
			21
			54
			15
			15
			2
			2
			9
			2
			13
			8
			1
			5
			13
			0
			0
			9
			3
			5
			0
			3
			2
			6
			37
			1
			2
			80
			5
			4
			5
			0
			34
			2
			8
			5
			0
			5
			0
			3
			1
			2
			7
			1
			7
			68
			1
			1
			1
			3
			3
			129
			17
			0
			1
			8
			10
			143
			3
			0
			0
			30
			6
			1
			1
			1
			12
			1
			2
			4
			0
			0
			4
			18
			2
			4
			2
			4
			1
			8
			4
			0
			2
			2
			11
			4
			0
			5
			4
			4
			2
			55
			11
			4
			2
			2
			11
			1
			12
			4
			2
			5
			24
			0
			7
			1
			1
			0
			18
			2
			29
			6
			20
			12
			3
			0
			2
			4
			14
			4
			1
			5
			8
			0
			4
			13
			5
			9
			1
			3
			2
			4
			33
			10
			44
			4
			8
			10
			2
			5
			14
			4
			6
			15
			8
			3
			30
			10
			7
			0
			0
			1
			24
			1
			0
			16
			5
			26
			0
			1
			0
			3
			67
			2
			1
			0
			3
			12
			21
			0
			2
			11
			3
			2
			13
			27
			0
			2
			1
			1
			2
			4
			0
			1
			5
			1
			0
			7
			0
			0
			2
			21
			20
			1
			39
			2
			100
			7
			8
			9
			22
			0
			77
			9
			16
			9
			3
			10
			3
			3
			6
			51
			2
			3
			5
			0
			7
			0
			1
			2
			0
			7
			42
			3
			15
			15
			7
			8
			4
			4
			20
			2
			0
			9
			0
			0
			6
			3
			1
			0
			33
			9
			1
			3
			6
			16
			23
			0
			1
			25
			3
			15
			6
			1
			1
			1
			4
			65
			12
			2
			8
			35
			7
			1
			2
			5
			2
			0
			11
			0
			12
			9
			5
			53
			3
			5
			0
			0
			1
			1
			1
			40
			6
			5
			4
			0
			0
			0
			0
			8
			3
			27
			4
			3
			20
			2
			1
			1
			3
			11
			20
			6
			5
			0
			5
			89
			4
			3
			0
			7
			6
			1
			3
			5
			7
			7
			12
			1
			10
			5
			11
			8
			35
			20
			5
			1
			1
			1
			52
			7
			1
			0
			3
			18
			1
			2
			57
			0
			2
			3
			2
			2
			21
			0
			5
			0
			9

## Sheet: Fig2E
CLAD_19_16	CLAD_20_45	CLAD_20_47	CLAD_21_10	CLAD_21_29	CLAD_22_125	Control_21_41	Control_19_21	Control_20_39	Control_20_60	Control_23_66
187	0	64	222	3	0	0	45	339	0	27
350	90	0	0	13	0	1	17	0	0	0
335	0	572	0	1190	8	0	29	0	2	46
535	0	820	49	0	3	0	37	144	3	3
72	139	0	0	1007	0	65	50	138	0	0
229	292	100	0	0	6	45	77	0	2	20
414	0	0	0	0	0	0	65	99	0	0
100	0	965	163	69	0	315	18	0	2	0
650	1	766	35	283	0	72	21	1	1	27
229	193	779	0	2	0	0	12	20	3	14
338	0	753	54	758	0	94	72	1	2	14
189	72	601	5	220	0	52	0	0	11	34
298	0	284	68	180	0	293	42	97	21	28
0	0	0	0	209	3	0	73	0	4	3
79	45	234	133	3	0	0	2	249	18	17
46	67	258	125	0	3	0	1	51	25	18
26	0	827	2	0	0	23	0	0	16	26
17	166	0	0	670	0	0	0	0	26	37
35	81	0	0	1	1	61	97	0	16	0
426	471	119	38	0	3	7	55	300	1	0
218	341	1	76	2	0	0	50	83	12	1
6	21	587	117	246	0	162	38	161	15	39
6	0	0	29	58	0	88	46	0	15	4
244	0	63	5	16	0	0	0	53	99	34
0	0	7	12	115	1	18	0	0	36	2
74	2	3	0	0	0	0	24	19	92	83
346	0	6	0	612	0	0	56	0	32	1
315	0	0	111	8	0	126	12	353	94	3
279	88	0	110	472	5	76	0	59	34	108
462	0	425	0	0	1	41	25	0	52	81
92	0	517	226	143	10	180	2	111	65	83
454	181	191	0	430	15	142	56	21	30	28
9	0	530	26	0	8	55	0	211	69	0
126	83	355	6	0	16	80	120	58	134	2
215	0	689	0	613	17	0	20	140	40	11
448	447	0	0	0	3	156	2	251	70	45
193	0	0	0	411	30	0	0	49	8	61
19	0	0	153	3	5	112	36	156	80	0
664	203	43	4	917	91	0	24	221	257	6
21	38	838	189	10	26	79	62	0	105	215
52	148	706	56	30	0	59	51	7	116	1
354	248	104	4	66	50	29	57	163	189	4
162	186	623	0	875	40	0	5	0	7	194
210	0	346	0	0	22	0	60	106	51	12
160	0	473	85	0	16	216	20	86	98	61
233	0	886	238	0	63	79	110	184	138	2
362	101	714	0	419	8	124	22	1	137	82
363	493	0	212	0	5	140	0	200	8	23
226	0	179	237	0	51	0	58	182	114	13
309	0	1	0	0	123	0	67	356	68	103
45	191	41	0	768	30	158	5	0	85	57
182	3	437	4	0	4	32	25	210	137	7
456	0	329	0	467	16	193	0	0	1	81
162	137	1	0	0	25	134	0	168	259	15
15	0	32	294	390	10	65	0	2	105	23
339	0	960	0	897	157	241	4	23	224	181
108	49	265	0	0	12	98	0	185	124	40
117	0	0	5	14	84	210	0	0	144	42
304	5	327	178	4	12	169	0	115	33	16
20	239	318	28	13	68	172	54	253	100	134
102	0	12	7	17	24	75	37	0	30	96
236	10	759	0	0	75	244	21	106	73	38
392	278	0	37	122	92	0	119	183	59	32
152	0		0	0	91	3	61	37	119	7
164	0		0	496	82	0	24	52	110	36
564	0		255	0	145	114	46	0	128	4
195	0		18	17	149	151	45	0	190	91
91	251		0	0	81	2	2	131	172	269
151	79		0	844	196	270	7	0	385	36
196	14		0	387	234	104	55	0	113	18
270	0		0	114	394		0	9	114	105
36	72		13	98	278		31	10	216	27
153	0		3	3	232		0	96	68	7
441	416		1	0	91		163	5	32	216
4	568		0	81	477		0	168	144	245
	356		194	0	262		59	117	104	11
	27		125	0	283		33	129	130	11
	0		106	100	534		0	120	139	11
	0		0	81	139		0	229	372	3
	0		0	489	587		0	8	262	162
	0		34	318	260		87	1	96	34
	278		0	59	312		58	116	79	40
	87		0	141	275		5	339	180	3
	0		0	0	412		0	202	406	22
	85		154	129	72		43	0	236	25
	21		8	9	405		70	113	136	39
	0		8	0	514		25	0	151	40
	59		21	93	193		37	150	365	206
	11		0	122	60		1	325	288	130
	346		106	25			43	33	248	134
	12		23	56			2	0	179	38
	0		2	0			0	75	108	21
	111		183	206			105	162	312	44
	0		1	0			50	0	444	10
	11		14	19			68	326	334	70
	106		0	0			105	0	101	29
	0		0	0			0	19	91	459
	0		249	990			0	0	270	57
	0		7	0			6	154	74	133
	67		0	252			40	1	154	92
	15		0	163			32	77	337	73
	252		152	774			47	265	421	36
	100		152	0			0	1	263	63
	26		58	30			16	0	126	107
	0		0	1			3	274	209	156
	0		194	647			80	258	235	68
	295		3	0			42	0	190	173
	0		0	0			56	0	204	168
	0		0	0			34	187	265	188
	122		9	35			114	46	108	145
	0		188	211			140	62	253	112
	12		0	218			52	151	386	148
	107		104	485			0	157	75	195
	4		0	0			36	0	41	336
	2		0	0			0	0	212	360
	0		0	694			49	0	161	210
	90		0	0			2	7	326	372
	2		0	103			10	0	174	368
	4		44	0			55	0	113	455
	5		0	116			1	129	363	184
	144		0	272			70	93	179	73
	89		167	256			0	157	98	193
	153		32	342			0	224	143	175
	218		58	0			97	272	242	186
	0		0	39			140	42	71	111
	506		68	0			42	62	124	328
	194		6	0			0	0	179	64
	46		0	129			76	300	109	393
	147		0	1032			51	251	419	291
	4		61	411			0	0	201	243
	0		0	631					229	250
	0		14	339					104	259
	182		0	0					190	91
	171		2	0					244	345
	85		0	0					382	333
	3		123	146					114	314
	122		70	0					417	120
	63		226	69					318	251
	22		14	0					145	206
	0		0	559					114	118
	0		158						334	133
	0		113						255	687
	249		0						522	338
	7		42						193	190
	591		1						174	559
	0		175						79	276
	82		161						437	265
	75		67						204	494
	104		4						194	162
	0		101						169	255
	17		91						51	402
	0		53						166	232
	322		121						179	317
	17		89						152	634
	0		0						436	432
	0		0						227
	0		7						185
	36		0						211
	0		205						77
	458		50						183
	67		20						202
	101		94						167
	0		145						98
	274		132						373
	0		1						239
	0		0						95
	14		0						320
	53		251						249
	1		0						273
	0		152						354
	39		83						129
	28		0						188
	0		0						357
	339		2						263
	76		91						252
	0		39						220
	0		216						256
	479		0						252
	189		98						183
	0		0						303
	0		172						151
	422		0						109
	7		1						98
	0		0						260
	12		102						172
	127		20						26
	371		0						560
	0		0						168
	0		208						249
	22		0						296
	9		131						127
	85		0						305
	0		0						215
	36		0						236
	24		2						269
	34		80						133
	6		8						191
	0		108						382
	0		19						189
	0		105						367
	296		100						283
	673		0						290
	190		1
	49		36
	0		0
	0		196
	0		66
	0		0
			0
			0
			0
			0
			0
			149
			1
			72
			0
			0
			0
			157
			147
			0
			0
			104
			0
			24
			0
			40
			0
			0
			60
			0
			112
			0
			0
			2
			1
			168
			52
			0
			0
			99
			0
			191
			0
			0
			108
			71
			11
			0
			0
			1
			0
			0
			156
			11
			242
			0
			0
			0
			0
			7
			0
			0
			122
			0
			0
			4
			145
			0
			9
			248
			124
			0
			6
			0
			7
			259
			0
			97

## Sheet: Fig2F
CLAD_19_16	CLAD_20_45	CLAD_20_47	CLAD_21_10	CLAD_21_39	CLAD_22_125	Control_21_41	Control_19_21	Contro_20_39	Control_20_60	Control_23_66
1043	0	44	436	0	0	0	733	446	0	1
439	4	6	0	0	0	0	955	0	0	0
318	0	137	3	147	0	0	722	0	0	1
572	0	350	1863	0	0	0	1215	84	36	1
266	61	0	1	35	0	79	753	35	0	0
227	469	123	0	0	0	4	412	0	0	0
880	0	0	0	0	0	0	651	119	0	0
885	0	185	1104	3	0	556	554	0	2	0
705	0	261	138	12	0	159	559	5	0	0
689	295	190	0	0	0	0	26	65	1	1
414	0	324	286	63	0	31	544	0	0	0
197	2	81	36	0	0	12	0	0	35	1
290	0	195	1032	180	0	145	1085	252	1	0
0	0	0	0	0	0	0	1229	0	0	0
680	30	71	1311	0	0	0	293	493	7	0
334	20	333	968	0	1	0	48	118	1	0
93	0	383	126	0	0	79	9	0	273	90
141	843	0	63	65	0	0	0	0	71	7
26	6	0	5	0	0	1528	863	0	1	2
484	66	88	238	0	5	18	1063	68	8	0
540	377	0	379	0	0	0	954	5	115	0
193	10	122	1036	4	0	1297	883	50	269	91
128	0	0	96	0	0	343	616	0	100	5
651	0	2	52	1	0	0	0	80	71	0
0	0	1	218	7	0	3	0	0	156	1
425	0	16	0	0	0	0	1025	1	189	4
438	0	10	0	106	0	0	762	0	283	0
466	0	2	1698	0	0	241	66	281	37	0
640	5	0	1320	18	0	660	9	88	265	1
349	0	273	0	0	0	1594	107	0	397	6
307	0	518	674	0	2	142	87	324	279	8
662	60	229	0	88	8	962	1383	17	288	4
151	0	590	151	0	0	268	2	329	125	0
147	44	30	173	0	20	73	948	37	161	0
219	0	138	0	183	0	0	946	58	219	0
908	295	0	43	0	10	727	189	65	349	0
307	0	0	0	42	163	0	16	322	3	3
3	0	0	991	0	1	78	610	143	14	1
750	404	17	53	95	38	0	202	271	39	9
468	4	125	1091	0	0	374	1005	0	238	11
213	19	230	98	8	0	519	1021	1	128	2
298	221	73	14	3	1	1698	598	297	90	1
166	514	481	0	11	7	0	386	0	3	9
1121	0	71	0	0	12	0	1285	47	2	2
167	0	461	187	0	0	50	1424	40	121	5
880	0	256	1100	0	18	1576	1432	552	54	17
227	1083	91	3	27	1	122	749	0	130	2
455	70	0	566	0	8	28	0	714	2	86
350	0	36	908	0	5	0	1329	359	45	2
641	0	0	0	0	17	0	1004	601	157	0
344	155	26	4	316	15	111	165	0	26	7
846	3	494	18	0	11	491	1021	116	63	2
418	0	122	0	67	129	660	0	0	0	0
164	19	0	1	0	166	107	133	130	120	23
10	0	49	776	1	0	106	2	0	309	0
1072	0	226	0	175	64	177	476	117	95	13
786	26	433	0	0	41	342	2	49	167	38
634	0	0	4	1	1	165	0	0	66	0
425	6	248	451	0	203	1216	8	93	510	0
110	379	61	1745	0	18	829	584	230	456	5
376	0	16	154	0	0	356	1165	0	377	14
590	2	197	0	0	3	538	237	45	32	0
465	171	0	172	0	22	0	1021	133	249	1
68	0		4	0	3	4	1507	335	108	1
593	0		0	60	410	0	701	238	125	1
663	0		767	0	244	805	1290	0	135	2
854	0		463	0	126	872	1181	0	204	44
78	58		0	0	149	0	207	356	31	9
69	20		0	23	144	229	41	0	143	34
409	1		0	135	43	341	356	0	60	8
939	0		0	0	298		0	3	79	11
381	86		53	0	78		1574	0	85	1
28	0		71	0	70		0	25	450	2
173	879		196	0	178		1019	0	785	29
34	826		41	64	132		2	25	321	7
	65		1201	0	385		1086	73	103	0
	2		1198	0	157		1011	722	183	1
	0		425	1	323		0	198	204	1
	0		37	11	471		15	68	209	1
	0		101	216	189		0	6	90	30
	0		1703	39	461		870	0	90	1
	744		0	0	323		517	16	68	3
	67		0	0	1018		49	137	255	1
	0		1	0	838		0	148	143	2
	1		579	0	639		475	0	113	2
	101		62	0	492		858	416	184	1
	0		110	0	476		389	0	321	0
	82		463	2	305		416	549	122	143
	2		0	2	554		22	76	128	3
	576		636	0			1442	143	113	3
	9		62	34			77	0	351	0
	0		33	0			0	344	68	0
	550		663	0			933	283	129	3
	0		119	0			1056	0	124	3
	1		151	1			928	706	109	6
	48		0	0			777	0	96	2
	0		0	0			0	21	512	24
	0		945	76			0	0	126	10
	0		7	0			212	200	84	3
	22		1	174			932	0	173	1
	1		0	81			1023	60	112	4
	240		1332	60			749	144	127	5
	29		1214	0			2	0	280	2
	9		284	0			134	0	67	10
	0		48	0			107	35	29	368
	0		912	54			329	170	416	2
	196		43	0			1133	0	66	458
	0		0	0			1289	0	138	50
	0		80	0			510	219	202	107
	580		177	11			363	222	58	313
	0		778	1			453	52	193	15
	4		0	37			1294	33	126	2
	59		318	38			0	706	284	17
	27		3	0			607	0	517	94
	0		0	0			4	0	447	411
	0		0	134			1085	0	543	104
	3		29	0			54	15	70	43
	0		12	29			177	0	337	137
	3		146	0			1271	0	758	225
	0		0	5			309	27	124	20
	15		0	0			1481	685	416	2
	603		654	29			131	12	462	495
	271		167	14			0	333	280	7
	587		103	0			944	220	344	2
	0		137	0			937	9	83	149
	888		368	0			454	204	534	296
	131		5	0			0	8	246	602
	6		15	74			703	440	237	13
	866		29	139			689	825	129	83
	0		1677	9			0	0	64	39
	0		152	66					391	364
	0		123	0					91	20
	336		0	0					270	866
	562		55	0					298	305
	110		0	0					66	29
	3		1462	27					108	160
	46		47	0					161	389
	45		320	6					134	24
	4		53	0					697	28
	0		15	10					371	521
	0		1151						275	725
	0		1672						538	153
	588		46						64	133
	1		1226						137	664
	184		27						281	69
	0		1088						824	222
	30		475						102	151
	84		1648						222	83
	18		7						163	645
	0		467						749	23
	15		1477						6	41
	0		545						723	695
	141		278						480	103
	1		1717						442	244
	0		23						86	810
	0		3						259
	0		31						296
	2		14						622
	0		508						231
	50		575						571
	141		112						161
	75		958						223
	0		1071						53
	505		261						113
	0		39						128
	0		4						480
	5		12						66
	10		983						131
	0		0						365
	0		1299						200
	1		228						156
	8		0						95
	0		0						162
	646		6						283
	29		1477						45
	0		34						354
	0		881						333
	78		27						50
	293		482						100
	0		0						145
	0		873						268
	503		8						55
	0		71						252
	0		9						45
	12		1683						161
	14		2						519
	88		40						103
	0		0						482
	0		929						356
	1		0						51
	0		1118						702
	58		0						152
	0		0						389
	3		0						631
	11		29						551
	316		230						223
	0		1						467
	0		888						128
	0		15						710
	0		363						243
	79		1264						522
	394		0						524
	573		45
	1		62
	0		0
	0		1149
	0		1525
	0		0
			0
			0
			95
			47
			29
			264
			50
			1409
			0
			0
			0
			387
			398
			0
			0
			1637
			0
			41
			98
			463
			3
			76
			588
			1
			982
			0
			0
			23
			42
			594
			513
			8
			6
			1485
			25
			877
			17
			1
			1007
			571
			10
			0
			0
			5
			0
			20
			1197
			178
			1179
			0
			47
			114
			0
			71
			13
			0
			741
			0
			0
			80
			1202
			55
			39
			914
			1398
			0
			49
			0
			40
			414
			0
			1220

## Sheet: Fig4 G_H
Location	Condition	T Cells (all)	GzmB+ of CD3+ CD4+	IFNg+ of CD3+ CD4+	IL-10+ of CD3+ CD4+	NKG7+ of CD3+ CD4+	TNFa+ of CD3+ CD4+	IFNg+ TNFa+ of CD3+ CD4+	CD107a+ of CD3+ CD8+	GzmA+ of CD3+ CD8+	GzmB+ of CD3+ CD8+	GzmK+ of CD3+ CD8+	IFNg+ of CD3+ CD8+	NKG7+ of CD3+ CD8+	GzmK+ NKG7+ of CD3+ CD8+	GzmB+ NKG7+ of CD3+ CD8+	GzmA+ NKG7+ of CD3+ CD8+	Perf+ of CD3+ CD8+	TNFa+ of CD3+ CD8+	IFNg+ TNFa+ of CD3+ CD8+	TRM (CD103+ CCR7lo)	GzmB+ of CD3+ CD4+ CD103+ CCR7lo	IFNg+ of CD3+ CD4+ CD103+ CCR7lo	IL10+ of CD3+ CD4+ CD103+ CCR7lo	NKG7+ of CD3+ CD4+ CD103+ CCR7lo	TNFa+ of CD3+ CD4+ CD103+ CCR7lo	IFNg+ TNFa+ of CD3+ CD4+ CD103+ CCR7lo	CD107a+ of CD3+ CD8+ CD103+ CCR7lo	GzmA+ of CD3+ CD8+ CD103+ CCR7lo	GzmB+ of CD3+ CD8+ CD103+ CCR7lo	GzmK+ of CD3+ CD8+ CD103+ CCR7lo	IFNg+ of CD3+ CD8+ CD103+ CCR7lo	NKG7+ of CD3+ CD8+ CD103+ CCR7lo	Perf+ of CD3+ CD8+ CD103+ CCR7lo	TNFa+ of CD3+ CD8+ CD103+ CCR7lo	IFNg+ TNFa+ of CD3+ CD8+ CD103+ CCR7lo	GZMA+ NKG7+ of CD3+ CD8+ CD103+ CCR7lo	GZMB+ NKG7+ of CD3+ CD8+ CD103+ CCR7lo	GzmK+ NKG7+ of CD3+ CD8+ CD103+ CCR7lo	TRMs (CD103+)	GzmB+ of CD3+ CD4+ CD103+	IFNg+ of CD3+ CD4+ CD103+	IFNg+ TNFa+of CD3+ CD4+ CD103+	IL-10+ of CD3+ CD4+ CD103+	NKG7+ of CD3+ CD4+ CD103+	TNFa+ of CD3+ CD4+ CD103+	CD107a+ of CD3+ CD8+ CD103+	GzmA+ of CD3+ CD8+ CD103+	GzmB+ of CD3+ CD8+ CD103+
HLN	Control		4.72 %	0.13 %	0.072 %	4.38 %	1.76 %	0.069 %	5.03 %	68.9 %	46.0 %	43.3 %	0.11 %	76.0 %	41.2 %	43.7 %	64.4 %	5.23 %	2.03 %	0.067 %		8.75 %	0.47 %	0.050 %	12.7 %	1.82 %	0.40 %	4.24 %	72.4 %	46.2 %	28.8 %	0.23 %	82.5 %	1.67 %	2.44 %	0.23 %	66.4 %	43.4 %	28.0 %		8.00 %	0.26 %	0.15 %	0.088 %	4.28 %	2.24 %	4.56 %	62.3 %	46.4 %
HLN	Control		4.35 %	0.47 %	0.10 %	1.23 %	3.37 %	0.35 %	26.6 %	42.4 %	22.5 %	44.7 %	2.94 %	64.4 %	40.1 %	20.6 %	39.2 %	7.59 %	4.41 %	2.25 %		4.21 %	5.99 %	0.39 %	4.28 %	13.8 %	5.73 %	32.9 %	50.2 %	46.2 %	38.7 %	22.3 %	86.9 %	3.32 %	22.4 %	19.8 %	48.4 %	43.7 %	37.5 %		10.7 %	0.94 %	0.72 %	0.088 %	1.22 %	5.48 %	23.7 %	38.2 %	27.4 %
HLN	Control		1.11 %	0.032 %	0.061 %	1.78 %	0.11 %	8.11E-4 %	8.53 %	21.3 %	10.1 %	16.6 %	0.16 %	46.7 %	15.9 %	9.73 %	20.9 %	16.6 %	0.28 %	0.046 %		3.58 %	0 %	0 %	11.8 %	0.033 %	0 %	10.7 %	53.6 %	18.9 %	25.0 %	0.28 %	88.6 %	6.73 %	0.46 %	0.18 %	52.8 %	18.9 %	24.7 %		1.16 %	0.037 %	1.05E-3 %	0.046 %	1.71 %	0.075 %	9.43 %	20.2 %	9.25 %
HLN	Control		8.12 %	3.36 %	1.28 %	2.36 %	13.9 %	3.19 %	16.7 %	22.5 %	12.5 %	15.0 %	8.59 %	40.0 %	13.2 %	9.70 %	18.6 %	13.3 %	10.5 %	6.44 %		8.42 %	18.2 %	4.79 %	4.62 %	32.2 %	17.7 %	40.1 %	39.4 %	19.2 %	16.9 %	40.8 %	76.1 %	5.63 %	41.8 %	34.0 %	32.6 %	18.1 %	15.7 %		16.2 %	3.49 %	3.23 %	1.95 %	3.21 %	14.4 %	22.0 %	23.5 %	15.2 %
HLN	Control		4.65 %	3.07 %	0.43 %	3.19 %	13.6 %	2.54 %	8.21 %	59.5 %	25.7 %	21.7 %	19.1 %	72.2 %	20.1 %	23.6 %	51.8 %	13.1 %	20.7 %	16.4 %		8.08 %	9.09 %	0 %	4.04 %	31.3 %	9.09 %	15.4 %	63.5 %	25.6 %	21.2 %	56.4 %	80.8 %	5.77 %	51.3 %	46.8 %	55.1 %	24.4 %	19.9 %		8.22 %	3.50 %	2.93 %	0.57 %	3.50 %	16.5 %	7.99 %	60.2 %	35.3 %
Lung	Control		16.4 %	0.51 %	0.84 %	16.2 %	5.56 %	0.38 %	5.88 %	76.1 %	54.4 %	29.3 %	0.34 %	44.8 %	17.1 %	37.0 %	39.3 %	18.8 %	4.98 %	0.31 %		6.06 %	0.87 %	0.81 %	4.79 %	6.04 %	0.78 %	2.48 %	65.2 %	32.0 %	7.87 %	0.97 %	9.17 %	4.31 %	6.26 %	0.86 %	7.98 %	6.90 %	3.02 %		10.8 %	0.79 %	0.66 %	0.58 %	9.23 %	6.43 %	4.14 %	69.5 %	39.8 %
Lung	Control		4.16 %	2.73 %	0.54 %	2.15 %	7.31 %	2.50 %	18.5 %	54.7 %	23.4 %	26.5 %	15.5 %	84.1 %	24.7 %	23.2 %	51.9 %	19.4 %	14.6 %	12.2 %		6.05 %	17.4 %	0.74 %	3.54 %	30.5 %	17.1 %	25.3 %	36.7 %	17.6 %	13.0 %	45.3 %	82.5 %	11.3 %	40.2 %	37.3 %	34.1 %	17.4 %	12.4 %		9.73 %	5.09 %	4.77 %	0.79 %	3.18 %	14.7 %	18.5 %	49.2 %	18.9 %
Lung	Control		13.2 %	0.44 %	0.58 %	6.47 %	1.70 %	0.32 %	11.9 %	44.6 %	78.1 %	17.1 %	1.68 %	88.1 %	16.5 %	73.9 %	43.2 %	25.5 %	2.87 %	1.50 %		38.8 %	1.56 %	0.097 %	17.1 %	3.31 %	1.36 %	6.64 %	45.2 %	79.4 %	6.13 %	6.18 %	84.8 %	13.8 %	7.36 %	5.83 %	42.9 %	72.0 %	5.88 %		21.2 %	0.53 %	0.43 %	0.47 %	9.97 %	2.13 %	12.6 %	42.1 %	79.9 %
Lung	Control		6.29 %	9.52 %	2.34 %	18.4 %	14.7 %	8.58 %	33.9 %	52.4 %	33.2 %	19.2 %	29.9 %	35.9 %	8.02 %	27.7 %	29.8 %	33.7 %	26.3 %	23.1 %		4.62 %	28.7 %	2.56 %	4.62 %	34.9 %	28.2 %	44.5 %	34.1 %	6.49 %	7.87 %	61.7 %	7.06 %	19.4 %	49.5 %	46.5 %	4.22 %	2.19 %	2.11 %		15.0 %	10.1 %	9.57 %	1.81 %	21.3 %	17.1 %	37.1 %	40.2 %	17.3 %
Lung	Control		23.3 %	36.2 %	1.21 %	20.2 %	52.0 %	33.8 %	53.0 %	63.0 %	37.4 %	15.7 %	68.0 %	86.2 %	15.0 %	36.9 %	57.8 %	9.48 %	63.1 %	56.4 %		9.01 %	82.9 %	1.80 %	7.21 %	88.3 %	81.1 %	62.2 %	40.5 %	8.64 %	2.88 %	82.2 %	59.4 %	2.72 %	72.6 %	64.3 %	26.7 %	7.52 %	2.72 %		21.1 %	36.1 %	34.3 %	0.60 %	15.7 %	50.6 %	35.7 %	45.1 %	12.6 %
HLN	CLAD		6.59 %	0.66 %	0.39 %	3.11 %	3.26 %	0.56 %	10.9 %	62.7 %	38.3 %	62.7 %	1.75 %	77.4 %	59.8 %	37.5 %	60.0 %	2.25 %	2.62 %	1.05 %		10.6 %	5.51 %	0.39 %	7.87 %	15.4 %	5.51 %	16.2 %	59.1 %	41.6 %	41.6 %	14.9 %	76.0 %	1.95 %	14.3 %	9.09 %	55.8 %	39.6 %	41.6 %		12.5 %	0.41 %	0.35 %	0.28 %	3.04 %	3.86 %	15.9 %	56.1 %	33.5 %
HLN	CLAD		2.72 %	0.38 %	0.13 %	1.73 %	2.14 %	0.32 %	13.5 %	23.4 %	16.6 %	27.9 %	1.67 %	59.0 %	25.1 %	15.1 %	22.3 %	1.29 %	1.76 %	0.79 %		7.13 %	8.30 %	0.15 %	7.57 %	16.2 %	7.86 %	36.2 %	42.8 %	43.4 %	28.6 %	29.0 %	89.8 %	0.76 %	25.2 %	23.7 %	41.3 %	41.7 %	27.7 %		5.25 %	0.45 %	0.38 %	0.12 %	1.69 %	2.41 %	13.8 %	18.9 %	17.2 %
HLN	CLAD		3.19 %	1.61 %	0.29 %	3.14 %	7.72 %	1.28 %	24.6 %	46.5 %	26.0 %	33.9 %	9.51 %	58.1 %	31.5 %	24.9 %	39.9 %	5.92 %	11.0 %	7.32 %		3.85 %	15.4 %	0 %	10.3 %	38.5 %	15.4 %	39.5 %	41.9 %	14.0 %	14.0 %	41.9 %	58.1 %	2.33 %	30.2 %	25.6 %	30.2 %	14.0 %	14.0 %		5.57 %	0.91 %	0.80 %	0.18 %	3.53 %	7.54 %	23.6 %	43.1 %	23.8 %
HLN	CLAD		42.2 %	1.60 %	0.079 %	0.78 %	19.7 %	1.45 %	15.8 %	40.6 %	30.7 %	21.4 %	14.8 %	53.0 %	18.6 %	22.2 %	30.2 %	1.25 %	13.4 %	8.26 %		36.8 %	11.8 %	0 %	1.32 %	38.2 %	11.8 %	22.4 %	50.3 %	28.7 %	13.3 %	54.5 %	73.4 %	0 %	36.4 %	26.6 %	41.3 %	24.5 %	12.6 %		75.7 %	1.28 %	1.09 %	0.19 %	1.16 %	16.4 %	16.1 %	43.9 %	48.6 %
HLN	CLAD		4.71 %	0.57 %	0.070 %	3.79 %	3.64 %	0.46 %	4.50 %	32.1 %	28.4 %	34.1 %	4.18 %	45.5 %	30.1 %	23.2 %	28.4 %	27.2 %	5.82 %	2.25 %		3.46 %	9.96 %	0 %	7.36 %	13.4 %	9.09 %	18.6 %	30.5 %	30.5 %	33.1 %	33.1 %	62.7 %	5.08 %	29.7 %	18.6 %	27.1 %	29.7 %	31.4 %		6.38 %	0.49 %	0.40 %	0.084 %	3.89 %	3.12 %	4.75 %	27.2 %	26.0 %
HLN	CLAD		3.40 %	0.053 %	0.20 %	1.79 %	0.71 %	0.00023	8.35 %	66.7 %	13.8 %	34.1 %	0.25 %	77.4 %	20.6 %	12.2 %	62.3 %	10.1 %	0.30 %	0.070 %		0 %	0 %	0 %	0 %	0 %		0 %	0 %	0 %	0 %	0 %	0 %	0 %	0 %						0	0.0476	0	0.905	0.19	0.0952	0.31	0.542	0.258
HLN	CLAD		23.2 %	5.01 %	0.60 %	5.46 %	24.4 %	4.85 %	27.6 %	34.3 %	22.3 %	20.5 %	11.9 %	63.7 %	20.0 %	17.8 %	32.5 %	5.07 %	12.6 %	6.72 %		0 %	0 %	0 %	0 %	0 %	0 %	0 %	0 %	0 %	0 %	0 %	0 %	0 %	0 %	0 %	0 %	0 %	0 %		14.3 %	47.6 %	47.6 %	19.0 %	38.1 %	61.9 %	41.8 %	27.2 %	9.55 %
HLN	CLAD		8.92 %	0.079 %	0.12 %	2.28 %	1.69 %	0.020 %	25.1 %	36.2 %	24.5 %	18.6 %	0.44 %	58.2 %	17.3 %	22.0 %	35.0 %	9.95 %	0.52 %	0.021 %		0 %	0 %	0 %	0 %	0 %	0 %	0 %	0 %	0 %	0 %	0 %	0 %	0 %	0 %	0 %	0 %	0 %	0 %		15.4 %	3.85 %	3.85 %	0 %	34.6 %	3.85 %	18.6 %	33.6 %	29.9 %
Lung	CLAD		15.5 %	0.78 %	0.95 %	16.4 %	2.52 %	0.68 %	17.3 %	90.7 %	76.7 %	47.9 %	1.27 %	87.6 %	46.1 %	71.7 %	82.3 %	1.77 %	3.76 %	0.77 %		17.9 %	1.19 %	0 %	26.2 %	5.95 %	1.19 %	33.3 %	91.7 %	100 %	25.0 %	16.7 %	100 %	0 %	8.33 %	8.33 %	91.7 %	100 %	25.0 %		15.0 %	0.71 %	0.67 %	0.90 %	16.8 %	0.0251	23.6 %	89.8 %	73.6 %
Lung	CLAD		14.3 %	0.40 %	0.12 %	14.1 %	2.38 %	0.33 %	7.48 %	72.1 %	49.8 %	13.5 %	2.26 %	81.5 %	11.9 %	48.6 %	64.1 %	4.44 %	4.86 %	1.91 %		12.4 %	4.12 %	0 %	12.9 %	8.76 %	4.12 %	7.35 %	74.7 %	24.9 %	9.40 %	3.89 %	71.7 %	3.30 %	6.73 %	3.33 %	57.6 %	23.2 %	8.18 %		10.7 %	0.60 %	0.47 %	0.13 %	11.4 %	2.77 %	6.86 %	70.4 %	21.1 %
Lung	CLAD		25.4 %	8.41 %	1.07 %	21.4 %	14.3 %	8.12 %	37.4 %	72.1 %	66.4 %	8.83 %	20.3 %	70.4 %	5.62 %	63.3 %	62.6 %	7.06 %	24.7 %	17.5 %		12.2 %	23.3 %	2.22 %	10.0 %	41.1 %	22.2 %	43.9 %	42.0 %	4.25 %	5.73 %	43.7 %	5.73 %	0.21 %	38.4 %	28.2 %	4.25 %	3.40 %	2.12 %		21.8 %	8.56 %	8.19 %	0.63 %	16.4 %	22.3 %	24.5 %	45.2 %	27.5 %
Lung	CLAD		16.4 %	21.6 %	0.78 %	11.6 %	40.1 %	21.2 %	26.5 %	82.0 %	60.8 %	25.3 %	62.1 %	74.5 %	18.8 %	55.7 %	65.7 %	1.13 %	59.5 %	52.8 %		22.1 %	50.6 %	0 %	20.8 %	85.7 %	50.6 %	25.1 %	77.0 %	25.1 %	11.0 %	77.3 %	44.0 %	0 %	50.2 %	43.3 %	34.4 %	18.9 %	8.59 %		23.1 %	11.8 %	11.6 %	0.75 %	14.2 %	35.6 %	25.2 %	74.7 %	46.7 %
Lung	CLAD		14.6 %	17.3 %	0.52 %	10.9 %	28.1 %	14.6 %	16.4 %	39.3 %	35.3 %	23.0 %	35.9 %	55.7 %	19.4 %	32.4 %	29.3 %	15.4 %	27.9 %	21.8 %		13.1 %	45.8 %	1.38 %	8.77 %	55.4 %	41.7 %	21.6 %	27.0 %	28.0 %	15.2 %	60.4 %	50.8 %	6.32 %	44.0 %	38.0 %	18.2 %	25.7 %	13.3 %		24.2 %	22.0 %	19.7 %	1.12 %	12.7 %	30.3 %	18.1 %	32.3 %	23.1 %
Lung	CLAD		8.57 %	2.02 %	0.36 %	3.03 %	9.70 %	1.84 %	8.78 %	81.4 %	50.6 %	23.9 %	3.63 %	75.8 %	22.2 %	47.6 %	67.5 %	12.5 %	3.03 %	1.41 %		0 %	0 %	0 %	0 %	0 %	0 %	0 %	0 %	0 %	0 %	0 %	0 %	0 %	0 %	0 %	0 %	0 %	0 %		8.33 %	4.17 %	4.17 %	0 %	12.5 %	10.4 %	7.07 %	77.0 %	52.9 %
Lung	CLAD		22.2 %	33.2 %	0.57 %	18.9 %	52.0 %	31.7 %	50.5 %	49.5 %	44.3 %	16.8 %	59.8 %	60.7 %	14.9 %	33.5 %	43.6 %	12.0 %	55.6 %	46.3 %		0 %	0 %	0 %	0 %	0 %	0 %	0 %	0 %	0 %	0 %	0 %	0 %	0 %	0 %	0 %	0 %	0 %	0 %		5.00 %	60.0 %	60.0 %	5.00 %	20.0 %	80.0 %	41.9 %	25.6 %	40.1 %
Lung	CLAD		7.93 %	1.73 %	0.53 %	10.7 %	1.87 %	1.00 %	22.1 %	82.7 %	64.1 %	30.6 %	1.03 %	91.6 %	30.2 %	63.7 %	81.4 %	36.3 %	3.57 %	0.22 %		0 %	0 %	0 %	0 %	0 %	0 %	0 %	0 %	0 %	0 %	0 %	0 %	0 %	0 %	0 %	0 %	0 %	0 %		17.5 %	5.00 %	5.00 %	2.50 %	10.0 %	10.0 %	19.6 %	55.9 %	38.0 %
HLN	IPF		2.24 %	0.45 %	0.14 %	2.89 %	0.71 %	0.28 %	3.05 %	60.1 %	29.9 %	59.9 %	0.98 %	65.3 %	54.7 %	29.0 %	57.2 %	1.17 %	2.65 %	0.86 %		3.60 %	0.12 %	0.056 %	6.81 %	0.30 %	0.092 %	2.58 %	82.3 %	40.1 %	78.1 %	0.31 %	87.0 %	0.50 %	1.66 %	0.27 %	79.5 %	39.4 %	74.1 %		2.63 %	0.20 %	0.071 %	0.088 %	2.93 %	0.33 %	2.68 %	61.2 %	29.8 %
HLN	IPF		4.41 %	1.70 %	0.24 %	2.78 %	6.40 %	1.50 %	3.81 %	27.7 %	7.97 %	26.3 %	3.04 %	45.2 %	24.4 %	6.21 %	25.4 %	0.73 %	10.2 %	2.67 %		4.22 %	0.95 %	0.13 %	3.23 %	3.34 %	0.77 %	3.17 %	55.3 %	14.9 %	48.4 %	1.90 %	73.7 %	1.00 %	5.75 %	1.51 %	53.5 %	13.6 %	47.7 %		7.59 %	0.49 %	0.38 %	0.13 %	2.87 %	2.27 %	1.93 %	28.6 %	10.3 %
HLN	IPF		3.00 %	12.3 %	1.62 %	3.92 %	17.9 %	10.2 %	22.5 %	48.6 %	15.3 %	31.7 %	31.6 %	70.6 %	30.7 %	15.2 %	45.9 %	1.23 %	33.0 %	26.7 %		5.41 %	5.07 %	0.74 %	7.20 %	6.75 %	4.48 %	16.2 %	67.3 %	22.0 %	37.7 %	25.2 %	90.6 %	1.65 %	24.0 %	21.5 %	65.8 %	21.9 %	37.3 %		4.11 %	3.13 %	2.54 %	0.45 %	3.71 %	5.38 %	8.13 %	42.7 %	13.0 %
HLN	IPF		2.04 %	8.40 %	1.65 %	2.26 %	19.4 %	6.54 %	21.7 %	56.2 %	14.8 %	42.9 %	40.4 %	69.2 %	41.3 %	14.3 %	52.4 %	1.67 %	38.4 %	31.6 %		6.66 %	10.2 %	3.13 %	4.94 %	19.0 %	9.32 %	15.2 %	63.5 %	21.9 %	54.3 %	28.7 %	81.0 %	1.49 %	26.1 %	21.7 %	60.2 %	21.3 %	52.5 %		5.37 %	4.09 %	3.42 %	1.13 %	2.69 %	10.3 %	12.2 %	53.8 %	20.0 %
HLN	IPF		1.05 %	0.33 %	4.12 %	29.6 %	0.51 %	0.12 %	1.67 %	64.0 %	17.3 %	29.9 %	1.49 %	14.6 %	6.11 %	3.60 %	11.8 %	1.67 %	11.4 %	0.64 %		1.66 %	0.14 %	4.85 %	26.5 %	0.28 %	0 %	0.97 %	67.0 %	23.8 %	33.0 %	0.49 %	18.4 %	0.97 %	8.25 %	0 %	15.5 %	6.31 %	9.71 %		1.19 %	0.28 %	0.070 %	4.12 %	31.0 %	0.21 %	1.02 %	63.6 %	18.0 %
HLN	IPF		3.82 %	7.20 %	1.08 %	1.20 %	11.1 %	4.17 %	26.3 %	35.6 %	18.7 %	46.5 %	29.3 %	66.4 %	44.5 %	18.5 %	33.6 %	0.90 %	23.9 %	17.8 %		10.5 %	6.58 %	3.29 %	3.76 %	10.5 %	5.96 %	19.1 %	48.0 %	24.9 %	60.4 %	21.8 %	79.6 %	1.78 %	18.2 %	13.8 %	46.2 %	24.9 %	57.8 %		11.1 %	2.83 %	2.29 %	1.44 %	1.97 %	4.59 %	15.8 %	45.2 %	25.1 %
Lung	IPF		6.05 %	1.54 %	1.36 %	6.93 %	4.77 %	1.50 %	2.47 %	63.1 %	47.5 %	42.5 %	4.58 %	86.9 %	41.3 %	45.8 %	59.8 %	8.05 %	6.10 %	3.99 %		6.99 %	0.82 %	0.49 %	9.40 %	2.90 %	0.82 %	1.53 %	61.9 %	55.7 %	36.8 %	8.89 %	95.0 %	4.58 %	9.86 %	7.50 %	59.6 %	54.4 %	36.0 %		5.97 %	0.37 %	0.37 %	0.90 %	6.32 %	2.09 %	2.05 %	57.4 %	44.9 %
Lung	IPF		12.7 %	0.69 %	0.67 %	11.7 %	4.34 %	0.55 %	2.63 %	61.2 %	36.2 %	23.6 %	1.23 %	78.0 %	22.8 %	31.6 %	55.8 %	2.82 %	3.06 %	1.07 %		15.1 %	0.75 %	0.56 %	12.2 %	3.91 %	0.67 %	1.36 %	66.2 %	37.5 %	21.2 %	2.12 %	89.0 %	1.36 %	3.82 %	1.87 %	62.4 %	35.4 %	20.7 %		16.2 %	0.41 %	0.30 %	0.58 %	12.3 %	3.14 %	2.50 %	60.2 %	32.5 %
Lung	IPF		14.6 %	21.5 %	2.56 %	25.9 %	24.4 %	18.4 %	20.7 %	55.8 %	44.1 %	23.3 %	51.1 %	96.9 %	23.2 %	43.8 %	55.5 %	2.16 %	47.3 %	43.0 %		15.7 %	21.6 %	2.05 %	38.4 %	25.7 %	20.8 %	12.1 %	32.4 %	16.7 %	8.40 %	37.7 %	97.6 %	1.70 %	34.0 %	30.2 %	32.3 %	16.7 %	8.40 %		14.4 %	16.9 %	15.9 %	2.17 %	31.2 %	20.7 %	13.3 %	34.5 %	18.0 %
Lung	IPF		7.06 %	20.2 %	3.64 %	9.03 %	29.8 %	17.7 %	7.39 %	74.2 %	32.0 %	39.2 %	56.2 %	87.1 %	38.2 %	29.9 %	70.5 %	3.25 %	57.4 %	49.7 %		13.7 %	25.5 %	4.94 %	9.42 %	35.6 %	22.4 %	5.53 %	69.7 %	23.0 %	29.6 %	54.0 %	91.0 %	1.52 %	54.1 %	47.0 %	67.3 %	22.2 %	29.1 %		13.7 %	17.2 %	15.4 %	3.71 %	8.76 %	30.1 %	6.05 %	67.6 %	21.9 %
Lung	IPF		7.43 %	13.6 %	1.97 %	11.3 %	18.5 %	11.5 %	15.3 %	62.0 %	38.8 %	14.6 %	48.4 %	86.8 %	13.9 %	38.8 %	60.2 %	1.45 %	55.3 %	42.8 %		10.4 %	13.8 %	3.03 %	13.2 %	19.3 %	12.7 %	5.35 %	33.2 %	12.1 %	8.02 %	41.1 %	78.3 %	1.62 %	53.3 %	36.8 %	30.9 %	12.0 %	7.64 %		14.1 %	14.6 %	13.3 %	3.72 %	14.6 %	23.0 %	6.57 %	33.2 %	11.9 %
Lung	IPF		12.4 %	18.1 %	5.06 %	13.6 %	24.6 %	16.9 %	23.8 %	54.8 %	46.9 %	20.4 %	58.0 %	92.3 %	20.2 %	45.9 %	53.1 %	3.90 %	52.7 %	46.6 %		20.9 %	31.1 %	8.72 %	24.1 %	34.6 %	30.3 %	23.7 %	53.2 %	44.0 %	16.3 %	61.1 %	94.0 %	2.95 %	52.3 %	46.9 %	52.1 %	43.8 %	16.1 %		20.1 %	23.9 %	23.5 %	8.09 %	19.6 %	29.3 %	24.1 %	51.8 %	43.6 %
[truncated: 9 more columns]

[truncated: 9 more sheets: Fig6B, Fig6C, Fig6D_G, Fig6H, Fig6I, Fig6J, Fig7, Fig8, Fig9]
